# Supplementary material for: Structures of the R-type human Cav2.3 channel reveal conformational crosstalk of the intracellular segments
Source: Nat Commun. 2022 Nov 30;13:7358. doi: 10.1038/s41467-022-35026-6 (PMC9708679; doi:10.1038/s41467-022-35026-6)
Supplement: Supplementary file 5 — Source Data [file 41467_2022_35026_MOESM5_ESM.xlsx]

## Sheet: Fig. 2a
Fig. 2a	Whole-cell voltage-clamp recordings of activation and inactivation curves for WT and ΔCH2 Cav2.3 channels
																		Activation Fitting curve (WT)			-60	0.0116504																										Activation Fitting curve (ΔCH2)
Activation																					-59.2424	0.0116579
WT	n=13																				-58.4848	0.0116667		ΔCH2	n=17
Testing Voltage	Normalized Conductance (g)													AVE	STD						-57.7273	0.0116771		Testing Voltage	Normalized Conductance (g)																	AVE	STD	Ttest
-60	0.001845	0.012068	0.005431	0.006702	0.006721	0.00742	0.007593	0.001804	0.00396	0.005932	0.007771	0.007765	0.008971	0.00646023	0.00279989						-56.9697	0.0116894		-60	0.003256	-0.0078								0.000749	0.006282	0.004455	0.014942	0.004277	0.005352	0.002383	0.002166	0.0036062	0.005596	0.123706
-55	0.000285	0.005672	0.000278	0.023043	0.004826	0.009037	0.00924	0.002158	0.002981	0.006846	0.011421	0.007748	0.007648	0.00701408	0.00594036						-56.2121	0.0117039		-55	0.00823	0.006666	0.006666	0.015031	0.007106	0.005483	0.002023	0.003157	0.006937	0.001278	0.006497	0.004869	0.012229	0.006831	0.003031	0.001464	0.001305	0.00581194	0.00377354	0.50426
-50	0.001292	0.005282	0.002054	0.025493	0.007222	0.009397	0.009599	0.002435	0.003704	0.004623	0.004789	0.006756	0.009411	0.00708131	0.00620863					Fit parameters	-55.4545	0.0117212		-50	0.008263	0.008427	0.008427	0.007565	0.013417	0.004581	0.006033	0.002862	0.010144	0.001069	0.004602	0.006286	0.012106	0.00613	0.005803	0.001613	0.002526	0.006462	0.00348903	0.731247
-45	0.002241	0.00653	0.002048	0.030008	0.009075	0.011172	0.0114	0.007464	0.004915	0.007019	0.005371	0.006665	0.010442	0.00879615	0.00704194					Boltzmann, charge-voltage	-54.697	0.0117415		-45	0.014462	0.009183	0.009183	0.007564	0.018174	0.006793	0.003631	0.002392	0.008547	0.00022	0.006162	0.004967	0.010972	0.00623	0.001186	0.001329	0.002241	0.00666094	0.00486851	0.334294
-40	0.005846	0.00849	0.002279	0.061179	0.013724	0.021365	0.021774	0.017362	0.005014	0.006284	0.012657	0.008254	0.012339	0.0151205	0.0151319						-53.9394	0.0117656		-40	0.013927	0.01258	0.01258	0.013108	0.025082	0.008852	0.005494	0.005333	0.014149	0.000454	0.007521	0.010104	0.012668	0.006845	0.000389	0.002891	0.005369	0.00925565	0.00610209	0.156317
-35	0.009102	0.013272	0.006912	0.086171	0.0275	0.041575	0.042312	0.040352	0.010127	0.009406	0.013305	0.011819	0.013296	0.0250115	0.0227076				Imax	0.948233	-53.1818	0.0117941		-35	0.020576	0.01808	0.01808	0.010146	0.038658	0.008682	0.011295	0.014241	0.015534	0.005469	0.011716	0.01378	0.015749	0.010076	0.013571	0.005489	0.010557	0.0142176	0.00757292	0.0765289					Imax
-30	0.01578	0.026027	0.018076	0.137107	0.059554	0.108558	0.110312	0.087106	0.016889	0.00978	0.035042	0.017068	0.019097	0.0507997	0.0445871				S.E.	0.0135553	-52.4242	0.0118278		-30	0.03649	0.024899	0.024899	0.017854	0.067436	0.017519	0.018832	0.038819	0.017703	0.019876	0.01492	0.030548	0.027262	0.012651	0.026225	0.0104	0.020426	0.0251035	0.013402	0.0319802					S.E.
-25	0.03629	0.059703	0.048908	0.269217	0.142172	0.24812	0.251687	0.16834	0.04782	0.030683	0.06166	0.036694	0.035805	0.110546	0.0930973				Vmid	-14.7284	-51.6667	0.0118676		-25	0.066378	0.049606	0.049606	0.022335	0.128219	0.053559	0.047213	0.107529	0.03327	0.055815	0.025422	0.082386	0.038341	0.028765	0.08951	0.024254	0.0629	0.0567711	0.0302557	0.0330579					Vmid
-20	0.088713	0.171575	0.159963	0.44298	0.302782	0.487232	0.493241	0.314361	0.150243	0.065831	0.137114	0.099399	0.076744	0.230014	0.159165				S.E.	0.297476	-50.9091	0.0119147		-20	0.134494	0.104323	0.104323	0.049535	0.260126	0.111378	0.116474	0.245186	0.08193	0.174687	0.07335	0.211883	0.101475	0.081878	0.406912	0.059749	0.3081	0.154459	0.0997058	0.122026					S.E.
-15	0.269719	0.660783	0.506664	0.631523	0.559244	0.714043	0.721165	0.498298	0.518586	0.18119	0.339422	0.262143	0.179497	0.464791	0.196938				Vc	4.32901	-50.1515	0.0119704		-15	0.274128	0.238622	0.238622	0.124612	0.495771	0.23365	0.275635	0.496269	0.226279	0.550159	0.497594	0.470103	0.263998	0.172482	0.874803	0.143195	0.892099	0.380472	0.233163	0.303607					Vc
-10	0.698478	0.920745	0.762034	0.847645	0.771373	0.881191	0.887547	0.713581	0.877111	0.380314	0.594848	0.557599	0.398871	0.714718	0.182671				S.E.	0.260247	-49.3939	0.0120363		-10	0.492253	0.451861	0.451861	0.263225	0.732345	0.426106	0.501699	0.757512	0.544009	0.86485	0.897128	0.732346	0.582806	0.339327	0.976354	0.296449	0.978516	0.605215	0.233863	0.174723					S.E.
-5	0.923846	0.982707	0.908041	0.933499	0.90708	0.970365	0.974188	0.855476	0.980987	0.633477	0.82175	0.798727	0.699798	0.876149	0.110959				C	0.0130811	-48.6364	0.0121142		-5	0.712581	0.690857	0.690857	0.487503	0.91857	0.649658	0.740683	0.930997	0.841666	0.9707	0.930401	0.89915	0.823752	0.540416	0.998061	0.515052	0.999219	0.784713	0.171073	0.10543					C
0	0.988476	1	0.977992	1	0.975564	1	1	0.973093	1	0.830077	0.922164	0.932225	0.893117	0.960978	0.0525136						-47.8788	0.0122063		0	0.870738	0.866864	0.866864	0.711658	0.991329	0.84528	0.904623	1	0.946796	0.999835	0.968959	0.977135	0.942006	0.747845	1	0.728106	1	0.904002	0.0990374	0.0709562
5	1	0.984164	1	0.977727	1	0.987692	0.982916	1	0.98359	0.943396	0.982426	0.991235	0.980203	0.985642	0.0151691						-47.1212	0.0123152		5	0.960197	0.954375	0.954375	0.913825	1	0.949923	0.992084	0.991674	1	1	0.991404	1	0.968754	0.897704	0.979558	0.891291	0.978034	0.96607	0.0357731	0.0757919
10	0.98723	0.962428	0.982942	0.920393	0.974843	0.949435	0.939075	0.996647	0.95108	0.992572	1	1	1	0.973588	0.0266074						-46.3636	0.012444		10	1	1	1	0.9803	0.99561	0.998614	1	0.943763	0.997188	0.985202	1	0.998152	1	0.976642	0.96394	0.976639	0.962855	0.986994	0.0171357	0.104818
15	0.956346	0.926808	0.949078	0.870362	0.948237	0.925057	0.90769	0.96826	0.923589	1	0.929717	0.977513	0.982962	0.943509	0.0348505						-45.6061	0.0125963		15	0.984202	0.990245	0.990245	1	0.962613	1	0.978669		0.994078	0.957468	0.996858	0.966318	0.98049	1		1	0.944855	0.983069	0.0177342	0.000665507
																					-44.8485	0.0127763
																					-44.0909	0.0129891
																					-43.3333	0.0132407
																					-42.5758	0.0135382
																					-41.8182	0.0138897
																					-41.0606	0.0143051
																					-40.303	0.0147959
																					-39.5454	0.0153758
																					-38.7879	0.0160607
																					-38.0303	0.0168695
																					-37.2727	0.0178244
																					-36.5151	0.0189512
																					-35.7576	0.0202806
																					-35	0.0218481
																					-34.2424	0.0236953
																					-33.4848	0.0258709
																					-32.7273	0.0284312
																					-31.9697	0.0314417
																					-31.2121	0.0349776
																					-30.4545	0.0391257
																					-29.697	0.0439848
																					-28.9394	0.0496673
																					-28.1818	0.0562995
																					-27.4242	0.0640223
																					-26.6667	0.0729909
																					-25.9091	0.0833738
																					-25.1515	0.0953506
																					-24.3939	0.109109
																					-23.6364	0.124837
																					-22.8788	0.142721
																					-22.1212	0.162929
																					-21.3636	0.185604
																					-20.606	0.210846
																					-19.8485	0.238703
																					-19.0909	0.269149
																					-18.3333	0.302074
																					-17.5757	0.337278
																					-16.8182	0.374462
																					-16.0606	0.413233
																					-15.303	0.453122
																					-14.5454	0.493597
																					-13.7879	0.534096
																					-13.0303	0.574055
																					-12.2727	0.612939
																					-11.5151	0.650271
																					-10.7576	0.685653
																					-9.99998	0.718777
																					-9.24241	0.749435
																					-8.48483	0.77751
																					-7.72726	0.80297
																					-6.96968	0.825856
																					-6.2121	0.846265
																					-5.45453	0.864336
																					-4.69695	0.880238
																					-3.93938	0.894153
																					-3.1818	0.906272
																					-2.42423	0.916781
																					-1.66665	0.925861
																					-0.909074	0.933681
																					-0.151498	0.940399
																					0.606077	0.946156
																					1.36365	0.951079
																					2.12123	0.955282
																					2.8788	0.958866
																					3.63638	0.961917
																					4.39396	0.964512
																					5.15153	0.966718
																					5.90911	0.968591
																					6.66668	0.97018
																					7.42426	0.971528
																					8.18184	0.97267
																					8.93941	0.973638
																					9.69699	0.974458
																					10.4546	0.975153
																					11.2121	0.975741
																					11.9697	0.976239
																					12.7273	0.97666
																					13.4849	0.977016
																					14.2424	0.977318
																					15	0.977573
[truncated: 45 more columns]

## Sheet: Fig. 2c
Fig. 2c	Time-dependent recovery from inactivation
Left: pre-pulse at -40 mV																						Right: pre-pulse at +10 mV
WT	n=5								ΔCH2	n=6												WT	n=10														dCH2	n=10
Time(ms)	Normalized current size					AVE			Time(ms)	Normalized current size						AVE		Ttest				Time(ms)	Normalized current size										AVE	STD			Time(ms)	Normalized current size										AVE	STD
0	0.08334	0.051712	0.139768	0.350407	0.231402	0.171326			0	0.156332	0.095544	0.099681	0.191169	0.101374	0.182745	0.137807		0.541558				0	0.044716	0.105189	0.074323	0.050139	0.004771	0.009824	0.033782	0.044951	0.043167	0.053864	0.0464726	0.0289652			0	0.017426	0.014192			0.005997	0.006266	0.035361	0.039209	0.014988	0.008153	0.017699	0.0128348
5	0.10177	0.072068	0.145736	0.349681	0.233433	0.180538			5	0.210879	0.10977	0.133141	0.189787	0.150284	0.232685	0.171091		0.855018				5	0.080304	0.21493	0.081922	0.101839	0.041083	0.020859	0.090762	0.031131	0.033344	0.073812	0.0769986	0.0561031			5	0.186271	0.095806	0.041543	0.123635	0.135777	0.082228	0.104707	0.11032	0.119033	0.139116	0.113844	0.0382048
10	0.149543	0.093464	0.17183	0.371605	0.253005	0.207889			10	0.286756	0.199426	0.216486	0.256398	0.227816	0.310933	0.249636		0.404485				10	0.1157	0.233412	0.070522	0.123994	0.123119	0.036881	0.215165	0.045384	0.052629	0.090125	0.110693	0.0678662			10	0.27869	0.208886	0.084241	0.226669	0.259921	0.220394	0.20371	0.244357	0.246598	0.256368	0.222983	0.0541978
25	0.30495	0.155791	0.257527	0.440358	0.31744	0.295213			25	0.482771	0.468061	0.436967	0.479233	0.464294	0.531788	0.477186		0.00251775	**			25	0.100664	0.196986	0.092966	0.131838	0.364448	0.154444	0.400389	0.146848	0.147457	0.179679	0.191572	0.105694			25	0.542423	0.495599	0.293248	0.44731	0.52123	0.545864	0.486067	0.498743	0.525508	0.528824	0.488482	0.074719
50	0.529642	0.262668	0.399887	0.538032	0.420768	0.430199			50	0.672014	0.69935	0.688071	0.696821	0.705769	0.744832	0.701143		0.000259452	***			50	0.139963	0.233611	0.172935	0.196446	0.647395	0.388829	0.601236	0.327176	0.299445	0.303217	0.331025	0.172346			50	0.748481	0.761858	0.542465	0.613293	0.726714	0.776984	0.701992	0.720668	0.765784	0.743068	0.710131	0.0750848
75	0.677522	0.376349	0.515103	0.619198	0.502913	0.538217			75	0.771034	0.79654	0.78407	0.802672	0.817098	0.844037	0.802575		0.00039329	***			75	0.274143	0.414916	0.251349	0.284961	0.795088	0.549391	0.709478	0.472491	0.428929	0.431834	0.461258	0.181096			75	0.842654	0.861696	0.671364	0.757153	0.823336	0.874624	0.803817	0.826232	0.86967	0.840465	0.817101	0.0618167
100	0.761255	0.43985	0.603551	0.683183	0.587405	0.615049			100	0.831696	0.848979	0.856091	0.863333	0.874554	0.890549	0.860867		0.000754848	***			100	0.316115	0.517753	0.339057	0.400986	0.870639	0.670127	0.793779	0.581002	0.521164	0.519801	0.553042	0.183098			100	0.886529	0.916232	0.760986	0.781551	0.869012	0.921213	0.849098	0.884569	0.90162	0.881462	0.865227	0.0540516
125	0.817037	0.522819	0.670806	0.724284	0.646393	0.676268			125	0.853833	0.885966	0.885842	0.878051	0.902616	0.919994	0.887717		0.00107752	***			125	0.418587	0.54521	0.396037	0.431593	0.896593	0.759117	0.831725	0.65634	0.601958	0.581989	0.611915	0.174782			125	0.91314	0.936983	0.785916	0.857334	0.894219	0.95489	0.889873	0.911478	0.919569	0.906607	0.897001	0.0471325
150	0.853646	0.585265	0.723681	0.774692	0.69878	0.727213			150	0.881572	0.898428	0.895613	0.933726	0.915627	0.937725	0.910449		0.00161305	**			150	0.437783	0.670756	0.449501	0.461274	0.91416	0.808134	0.880449	0.70843	0.662198	0.64614	0.663882	0.173471			150	0.938053	0.936017	0.838409	0.847853	0.915657	0.959817	0.908297	0.921216	0.936476	0.922905	0.91247	0.0392999
200	0.902541	0.679889	0.801459	0.824664	0.764383	0.794587			200	0.913866	0.921433	0.92578	0.94241	0.946519	0.955411	0.934237		0.00253885	**			200	0.563599	0.724178	0.562267	0.581073	0.942811	0.872939	0.922001	0.789138	0.738471	0.735242	0.743172	0.142393			200	0.954257	0.955559	0.899982	0.885047	0.93711	0.975056	0.930155	0.929196	0.962783	0.940255	0.93694	0.027775
300	0.955164	0.786336	0.88033	0.880823	0.865096	0.87355			300	0.943039	0.958094	0.956732	0.966423	0.974719	0.976399	0.962568		0.00598628	*			300	0.746217	0.866851	0.7451	0.76034	0.971017	0.959888	0.882493	0.876357	0.848851	0.830237	0.848735	0.0809284			300	0.990771	1	0.945963	0.963135	0.955366	0.978597	0.953278	0.955738	0.972557	0.963344	0.967875	0.0174264
500	0.990187	0.881002	0.951711	0.943184	0.954715	0.94416			500	0.971535	0.960441	0.983532	0.999935	0.996376	0.989414	0.983539		0.0498081				500	1	1	1	1	1	1	0.938129	0.963247	0.944721	0.929919	0.977602	0.0300537			500	1	0.990187	1	1	0.981284	1	0.987826	0.968654	0.98853	0.985987	0.990247	0.0102958
800	1	0.962596	0.983501	0.981549	0.994666	0.984462			800	0.990684	1	1	0.994793	1	1	0.997579		0.0598299				800					0.975518	0.957678	1	1	0.991475	0.987914	0.985431	0.0163444			800					0.998198	0.99716	1	0.996423	1	0.996794	0.998096	0.00158941
1000	0.991125	1	1	1	1	0.998225			1000	1	0.989998	0.994501	1	0.988829	0.994647	0.994663		0.215874				1000					0.937044	0.973764	0.98547	0.998321	1	1	0.982433	0.0245527			1000					1	0.987481	0.987019	1	0.993319	1	0.994636	0.00628116

## Sheet: Fig. 4b
Fig 4b	The pore radii of WT ΔCH2 Cav2.3 channels calculated by HOLE
WT				ΔCH2
Pore radius (Å)	Distance along channel (Å)			Pore radius (Å)	Distance along channel (Å)
4.92244	-44			4.93879	-36.875
4.82334	-43.875			4.87322	-36.75
4.73178	-43.75			4.80925	-36.625
4.62743	-43.625			3.42484	-36.5
4.52273	-43.5			3.43066	-36.375
4.41677	-43.375			3.35225	-36.25
4.31169	-43.25			3.27711	-36.125
4.20746	-43.125			3.19849	-36
4.10366	-43			3.12092	-35.875
4.00121	-42.875			3.04581	-35.75
3.89917	-42.75			2.9736	-35.625
3.79912	-42.625			2.90522	-35.5
3.70027	-42.5			2.84029	-35.375
3.60264	-42.375			2.75081	-35.25
3.50624	-42.25			2.66351	-35.125
3.41003	-42.125			2.63627	-35
3.31524	-42			2.61544	-34.875
3.22568	-41.875			2.56933	-34.75
3.13384	-41.75			2.52753	-34.625
3.04581	-41.625			2.48857	-34.5
2.95922	-41.5			2.45405	-34.375
2.87373	-41.375			2.42618	-34.25
2.79014	-41.25			2.4031	-34.125
2.70926	-41.125			2.38289	-34
2.63033	-41			2.36724	-33.875
2.55478	-40.875			2.35671	-33.75
2.48055	-40.75			2.35096	-33.625
2.41036	-40.625			2.35132	-33.5
2.3418	-40.5			2.35589	-33.375
2.27591	-40.375			2.30644	-33.25
2.21217	-40.25			2.25159	-33.125
2.15319	-40.125			2.19793	-33
2.09658	-40			2.1488	-32.875
2.04483	-39.875			2.10729	-32.75
1.99526	-39.75			2.07059	-32.625
1.95131	-39.625			2.02673	-32.5
1.9102	-39.5			1.98574	-32.375
1.87285	-39.375			1.93994	-32.25
1.83968	-39.25			1.89646	-32.125
1.80954	-39.125			1.85655	-32
1.78391	-39			1.82095	-31.875
1.76616	-38.875			1.79118	-31.75
1.75151	-38.75			1.76603	-31.625
1.74109	-38.625			1.74485	-31.5
1.7338	-38.5			1.72843	-31.375
1.73225	-38.375			1.71626	-31.25
1.73542	-38.25			1.70826	-31.125
1.74326	-38.125			1.70576	-31
1.75573	-38			1.70669	-30.875
1.77263	-37.875			1.71402	-30.75
1.79298	-37.75			1.72618	-30.625
1.81979	-37.625			1.73009	-30.5
1.84961	-37.5			1.73628	-30.375
1.86673	-37.375			1.72559	-30.25
1.88871	-37.25			1.71956	-30.125
1.91419	-37.125			1.72055	-30
1.94425	-37			1.72527	-29.875
1.97971	-36.875			1.73381	-29.75
2.01958	-36.75			1.74674	-29.625
2.03665	-36.625			1.76451	-29.5
2.05781	-36.5			1.7868	-29.375
2.04119	-36.375			1.81295	-29.25
2.0292	-36.25			1.84316	-29.125
2.00905	-36.125			1.87804	-29
1.99264	-36			1.9167	-28.875
1.97623	-35.875			1.96003	-28.75
1.96356	-35.75			2.00547	-28.625
1.95298	-35.625			2.05557	-28.5
1.94652	-35.5			2.10675	-28.375
1.94666	-35.375			2.16534	-28.25
1.94843	-35.25			2.22705	-28.125
1.95683	-35.125			2.24608	-28
1.96874	-35			2.2711	-27.875
1.97872	-34.875			2.26072	-27.75
1.99251	-34.75			2.25969	-27.625
2.01276	-34.625			2.24664	-27.5
2.03688	-34.5			2.23601	-27.375
2.06775	-34.375			2.20108	-27.25
2.10361	-34.25			2.17376	-27.125
2.11504	-34.125			2.12909	-27
2.12889	-34			2.08814	-26.875
2.13663	-33.875			2.03665	-26.75
2.14679	-33.75			1.98796	-26.625
2.13241	-33.625			1.94337	-26.5
2.12185	-33.5			1.90181	-26.375
2.10181	-33.375			1.86672	-26.25
2.08721	-33.25			1.83248	-26.125
2.08049	-33.125			1.80424	-26
2.07882	-33			1.78029	-25.875
2.07637	-32.875			1.76219	-25.75
2.07932	-32.75			1.74602	-25.625
2.05219	-32.625			1.73431	-25.5
2.03112	-32.5			1.72711	-25.375
1.96855	-32.375			1.69771	-25.25
1.90925	-32.25			1.66956	-25.125
1.8405	-32.125			1.64452	-25
1.77499	-32			1.62588	-24.875
1.71619	-31.875			1.58875	-24.75
1.65949	-31.75			1.55319	-24.625
1.60654	-31.625			1.51288	-24.5
1.55749	-31.5			1.47711	-24.375
1.51162	-31.375			1.44208	-24.25
1.47013	-31.25			1.4099	-24.125
1.42234	-31.125			1.38316	-24
1.37903	-31			1.36156	-23.875
1.31848	-30.875			1.34569	-23.75
1.26391	-30.75			1.33519	-23.625
1.2132	-30.625			1.32885	-23.5
1.16889	-30.5			1.32763	-23.375
1.13275	-30.375			1.33274	-23.25
1.10272	-30.25			1.3429	-23.125
1.07951	-30.125			1.3569	-23
1.06304	-30			1.37593	-22.875
1.05047	-29.875			1.40101	-22.75
1.04509	-29.75			1.43015	-22.625
1.04717	-29.625			1.46655	-22.5
1.05665	-29.5			1.50436	-22.375
1.07442	-29.375			1.51332	-22.25
1.09943	-29.25			1.5236	-22.125
1.13085	-29.125			1.53562	-22
1.16916	-29			1.55126	-21.875
1.16093	-28.875			1.57533	-21.75
1.15898	-28.75			1.60256	-21.625
1.10949	-28.625			1.63562	-21.5
1.06615	-28.5			1.67236	-21.375
1.02107	-28.375			1.71948	-21.25
0.98207	-28.25			1.7669	-21.125
0.79291	-28.125			1.79525	-21
0.76478	-28			1.83212	-20.875
0.756	-27.875			1.86546	-20.75
0.76268	-27.75			1.91041	-20.625
0.77323	-27.625			1.96605	-20.5
0.79239	-27.5			2.03236	-20.375
0.81127	-27.375			2.09088	-20.25
0.83857	-27.25			2.15664	-20.125
0.87511	-27.125			2.17892	-20
0.91865	-27			2.20525	-19.875
0.97229	-26.875			2.16443	-19.75
1.03338	-26.75			2.12716	-19.625
1.05066	-26.625			2.09302	-19.5
1.07355	-26.5			2.06078	-19.375
1.05354	-26.375			2.03608	-19.25
1.03996	-26.25			2.01528	-19.125
0.77734	-26.125			1.96098	-19
0.84573	-26			1.90581	-18.875
0.85595	-25.875			1.83651	-18.75
0.92817	-25.75			1.77149	-18.625
1.00413	-25.625			1.71363	-18.5
1.08434	-25.5			1.65846	-18.375
1.13264	-25.375			1.61056	-18.25
1.19331	-25.25			1.56361	-18.125
0.98874	-25.125			1.5266	-18
1.21115	-25			1.49493	-17.875
1.24769	-24.875			1.46701	-17.75
1.32099	-24.75			1.44447	-17.625
1.30197	-24.625			1.43002	-17.5
1.29194	-24.5			1.41958	-17.375
1.26267	-24.375			1.41753	-17.25
1.23881	-24.25			1.4199	-17.125
1.22334	-24.125			1.42903	-17
1.21354	-24			1.44295	-16.875
1.20803	-23.875			1.46448	-16.75
1.20831	-23.75			1.49196	-16.625
1.21238	-23.625			1.5249	-16.5
1.21823	-23.5			1.56344	-16.375
1.19976	-23.375			1.60816	-16.25
1.18375	-23.25			1.65806	-16.125
1.07556	-23.125			1.71183	-16
1.11486	-23			1.77042	-15.875
1.14434	-22.875			1.83384	-15.75
1.17868	-22.75			1.9016	-15.625
1.21979	-22.625			1.97359	-15.5
1.26587	-22.5			2.04944	-15.375
1.27858	-22.375			2.12945	-15.25
1.34492	-22.25			2.21234	-15.125
1.33561	-22.125			2.29793	-15
1.33175	-22			2.38654	-14.875
1.28971	-21.875			2.45141	-14.75
1.25762	-21.75			2.51853	-14.625
1.06441	-21.625			2.58831	-14.5
1.10792	-21.5			2.66064	-14.375
1.13491	-21.375			2.73578	-14.25
1.1856	-21.25			2.8132	-14.125
1.17414	-21.125			2.88473	-14
1.17013	-21			2.95877	-13.875
1.12581	-20.875			2.99597	-13.75
1.08644	-20.75			3.03552	-13.625
1.01365	-20.625			3.04917	-13.5
0.95847	-20.5			3.06796	-13.375
0.87096	-20.375			2.89697	-13.25
0.88319	-20.25			2.8585	-13.125
0.9036	-20.125			2.87259	-13
0.93718	-20			2.89611	-12.875
0.92238	-19.875			2.92943	-12.75
0.92494	-19.75			2.97247	-12.625
0.87582	-19.625			3.02402	-12.5
0.82972	-19.5			3.08406	-12.375
0.77508	-19.375			3.15148	-12.25
0.72549	-19.25			3.22683	-12.125
0.68034	-19.125			3.28124	-12
0.6408	-19			3.33908	-11.875
0.60773	-18.875			3.37451	-11.75
0.57923	-18.75			3.41271	-11.625
0.5581	-18.625			3.45528	-11.5
0.54346	-18.5			3.50095	-11.375
0.53185	-18.375			3.53725	-11.25
0.52478	-18.25			3.57726	-11.125
0.53737	-18.125			3.61709	-11
0.55039	-18			3.6604	-10.875
0.57093	-17.875			3.68886	-10.75
0.59626	-17.75			3.71969	-10.625
0.62779	-17.625			3.72781	-10.5
0.66527	-17.5			3.73784	-10.375
0.69676	-17.375			3.75034	-10.25
0.73183	-17.25			3.76578	-10.125
0.79815	-17.125			3.78421	-10
0.86877	-17			3.80431	-9.875
0.93115	-16.875			3.82803	-9.75
0.99663	-16.75			3.85456	-9.625
1.06878	-16.625			3.88441	-9.5
1.14337	-16.5			3.91599	-9.375
1.22201	-16.375			3.95104	-9.25
1.30329	-16.25			3.98852	-9.125
1.38767	-16.125			4.02822	-9
1.47473	-16			4.06897	-8.875
1.52162	-15.875			3.88475	-8.75
1.5742	-15.75			3.95344	-8.625
1.57321	-15.625			4.01276	-8.5
1.58164	-15.5			4.07412	-8.375
1.61015	-15.375			4.13842	-8.25
1.64732	-15.25			4.20403	-8.125
1.69232	-15.125			4.22897	-8
1.74749	-15			4.25709	-7.875
1.81155	-14.875			4.24536	-7.75
1.88404	-14.75			4.24163	-7.625
1.94042	-14.625			4.24548	-7.5
1.99995	-14.5			4.25686	-7.375
2.05026	-14.375			4.2761	-7.25
2.10343	-14.25			4.30257	-7.125
2.16247	-14.125			4.29415	-7
2.22401	-14			4.29194	-6.875
2.29025	-13.875			4.26628	-6.75
2.35647	-13.75			4.24792	-6.625
2.43133	-13.625			4.23852	-6.5
2.50512	-13.5			4.2368	-6.375
2.58308	-13.375			4.2411	-6.25
2.66385	-13.25			4.25297	-6.125
2.74665	-13.125			4.21276	-6
2.83025	-13			4.17559	-5.875
2.86809	-12.875			4.12994	-5.75
2.9072	-12.75			4.08619	-5.625
2.94085	-12.625			4.04456	-5.5
2.9736	-12.5			4.00506	-5.375
2.98076	-12.375			3.96448	-5.25
2.99168	-12.25			3.92599	-5.125
3.0073	-12.125			3.87743	-5
3.02662	-12			3.83137	-4.875
3.0462	-11.875			3.78836	-4.75
3.0685	-11.75			3.74792	-4.625
3.095	-11.625			3.672	-4.5
3.12497	-11.5			3.59827	-4.375
3.15856	-11.375			3.51516	-4.25
3.19545	-11.25			3.43446	-4.125
3.23592	-11.125			3.35591	-4
3.27954	-11			3.2801	-3.875
3.32607	-10.875			3.19464	-3.75
3.37525	-10.75			3.10718	-3.625
3.42907	-10.625			3.02045	-3.5
3.48597	-10.5			2.93622	-3.375
3.546	-10.375			2.8556	-3.25
3.60746	-10.25			2.77749	-3.125
3.67209	-10.125			2.70221	-3
3.73935	-10			2.62993	-2.875
3.80801	-9.875			2.12212	-2.75
3.8789	-9.75			2.05536	-2.625
3.95481	-9.625			1.98633	-2.5
4.03292	-9.5			1.92433	-2.375
4.09265	-9.375			1.83627	-2.25
4.15285	-9.25			1.75088	-2.125
4.20363	-9.125			1.6665	-2
4.25847	-9			1.58573	-1.875
4.30873	-8.875			1.51125	-1.75
4.36119	-8.75			1.44033	-1.625
4.41493	-8.625			1.36865	-1.5
4.46835	-8.5			1.30647	-1.375
4.53224	-8.375			1.24713	-1.25
4.59328	-8.25			1.19245	-1.125
4.60532	-8.125			1.14239	-1
4.62149	-8			1.09744	-0.875
4.56939	-7.875			1.05707	-0.75
4.51958	-7.75			1.02232	-0.625
4.45834	-7.625			0.99516	-0.5
4.39975	-7.5			0.97397	-0.375
4.32446	-7.375			0.95784	-0.25
4.25027	-7.25			0.94716	-0.125
4.18104	-7.125			0.94396	0
4.11239	-7			0.94686	0.125
4.04708	-6.875			0.95564	0.25
3.98275	-6.75			0.9707	0.375
3.92228	-6.625			0.98434	0.5
3.86281	-6.5			1.00331	0.625
3.80772	-6.375			1.03027	0.75
3.75492	-6.25			1.06288	0.875
3.70511	-6.125			1.07893	1
3.65805	-6			1.09872	1.125
3.61331	-5.875			1.11546	1.25
3.5717	-5.75			1.13801	1.375
3.53686	-5.625			1.16581	1.5
3.50021	-5.5			1.19896	1.625
3.47122	-5.375			1.23735	1.75
3.44442	-5.25			1.28089	1.875
3.42072	-5.125			1.2904	2
3.39955	-5			1.30133	2.125
3.38298	-4.875			1.30183	2.25
3.3699	-4.75			1.30795	2.375
3.36086	-4.625			1.32159	2.5
3.35487	-4.5			1.33951	2.625
3.35258	-4.375			1.36365	2.75
3.35376	-4.25			1.39264	2.875
3.31107	-4.125			1.42724	3
3.27127	-4			1.4664	3.125
3.2047	-3.875			1.51185	3.25
3.14184	-3.75			1.55966	3.375
3.08253	-3.625			1.61316	3.5
3.02708	-3.5			1.67	3.625
2.97165	-3.375			1.73125	3.75
2.91995	-3.25			1.79551	3.875
2.88074	-3.125			1.85229	4
2.84424	-3			1.91158	4.125
2.78961	-2.875			1.96213	4.25
2.73796	-2.75			2.01738	4.375
2.67134	-2.625			2.07403	4.5
2.60567	-2.5			2.13482	4.625
2.49059	-2.375			2.18387	4.75
2.37777	-2.25			2.23511	4.875
2.26783	-2.125			2.24131	5
2.16068	-2			2.25159	5.125
2.05634	-1.875			2.26824	5.25
1.95528	-1.75			2.28862	5.375
1.85829	-1.625			2.31364	5.5
1.76523	-1.5			2.34337	5.625
1.67598	-1.375			2.37836	5.75
1.59127	-1.25			2.41788	5.875
1.51137	-1.125			2.46168	6
1.43675	-1			2.50893	6.125
1.36751	-0.875			2.56171	6.25
1.30427	-0.75			2.61841	6.375
1.1704	-0.625			2.67793	6.5
1.1455	-0.5			2.74107	6.625
1.1251	-0.375			2.80779	6.75
1.10963	-0.25			2.87784	6.875
1.09938	-0.125			2.9512	7
1.09509	0			3.0274	7.125
1.09694	0.125			3.10681	7.25
1.10298	0.25			3.18879	7.375
1.11801	0.375			3.2313	7.5
1.13883	0.5			3.27537	7.625
1.16469	0.625			3.3146	7.75
1.19615	0.75			3.35711	7.875
1.23277	0.875			3.40297	8
1.27459	1			3.45164	8.125
1.32153	1.125			3.49832	8.25
1.37318	1.25			3.54809	8.375
1.42876	1.375			3.58055	8.5
1.488	1.5			3.61589	8.625
1.5338	1.625			3.64539	8.75
1.5873	1.75			3.67775	8.875
1.585	1.875			3.69964	9
1.60289	2			3.72471	9.125
1.58802	2.125			3.75246	9.25
1.57867	2.25			3.78334	9.375
1.57359	2.375			3.80855	9.5
1.57307	2.5			3.83477	9.625
1.58218	2.625			3.83916	9.75
1.59639	2.75			3.84924	9.875
1.61584	2.875			3.8649	10
1.64035	3			3.88535	10.125
1.66966	3.125			3.91223	10.25
1.70411	3.25			3.94322	10.375
1.74303	3.375			3.97948	10.5
1.78686	3.5			4.01922	10.625
1.83632	3.625			4.06543	10.75
1.88974	3.75			4.11509	10.875
1.94803	3.875			4.17266	11
2.01008	4			4.23377	11.125
2.07552	4.125			4.29244	11.25
2.14449	4.25			4.35693	11.375
2.21733	4.375			4.40691	11.5
2.2906	4.5			4.45951	11.625
2.33531	4.625			4.50842	11.75
2.38536	4.75			4.55529	11.875
2.44019	4.875			4.58917	12
2.49958	5			4.62323	12.125
2.54546	5.125			4.6567	12.25
2.59379	5.25			4.69146	12.375
2.64103	5.375			4.72749	12.5
2.69122	5.5			4.76573	12.625
2.73769	5.625			4.80568	12.75
2.78734	5.75			4.84776	12.875
2.84178	5.875			4.89338	13
2.89971	6			4.93937	13.125
2.95993	6.125
3.0232	6.25
3.07457	6.375
3.12895	6.5
3.18656	6.625
3.24775	6.75
3.27106	6.875
3.29707	7
3.31312	7.125
3.33029	7.25
3.35188	7.375
3.37664	7.5
3.4032	7.625
3.43287	7.75
3.46844	7.875
3.50596	8
3.54576	8.125
3.58839	8.25
3.62627	8.375
3.61771	8.5
3.5921	8.625
3.57844	8.75
3.57167	8.875
3.57336	9
3.58532	9.125
3.60517	9.25
3.63372	9.375
3.66884	9.5
3.68609	9.625
3.70699	9.75
3.73005	9.875
3.75684	10
3.78845	10.125
3.82367	10.25
3.86369	10.375
3.90728	10.5
3.93956	10.625
3.97563	10.75
3.99748	10.875
4.01907	11
4.04497	11.125
4.07354	11.25
4.10395	11.375
4.13659	11.5
4.17063	11.625
4.20474	11.75
4.24311	11.875
4.28383	12
4.32687	12.125
4.37088	12.25
4.41816	12.375
4.46761	12.5
4.5188	12.625
4.57205	12.75
4.62784	12.875
4.68558	13
4.74548	13.125
4.80624	13.25
4.87034	13.375
4.93444	13.5
4.93935	13.625
4.94541	13.75
4.9447	13.875
4.95131	14
4.96505	14.125
4.98573	14.25

## Sheet: Supplementary Fig. 1b
Supplementary Fig. 1b	Gold-standard fourier shell correlation (FSC) curves for the overall 3D reconstructions of WT and ΔCH2 mutant Cav2.3
WT			ΔCH2
Resolution, 1/Å	FSC		Resolution, 1/Å	FSC
0.001001	1		0.001001	1
0.003206	0.999999		0.003206	0.999999
0.006412	0.999998		0.006412	0.999995
0.009618	0.999988		0.009618	0.999988
0.012824	0.999972		0.012824	0.999982
0.01603	0.999938		0.01603	0.999961
0.019236	0.99991		0.019236	0.999938
0.022442	0.999881		0.022442	0.999897
0.025648	0.999858		0.025648	0.999865
0.028854	0.999794		0.028854	0.999784
0.03206	0.999722		0.03206	0.999683
0.035265	0.999667		0.035265	0.999569
0.038471	0.999542		0.038471	0.999484
0.041677	0.99935		0.041677	0.999312
0.044883	0.999136		0.044883	0.999052
0.048089	0.99881		0.048089	0.998635
0.051295	0.998482		0.051295	0.997993
0.054501	0.998058		0.054501	0.997522
0.057707	0.997519		0.057707	0.99725
0.060913	0.997261		0.060913	0.997192
0.064119	0.997362		0.064119	0.996968
0.067325	0.997451		0.067325	0.996728
0.070531	0.997331		0.070531	0.99655
0.073737	0.997089		0.073737	0.996297
0.076943	0.996804		0.076943	0.996372
0.080149	0.996516		0.080149	0.996393
0.083355	0.99653		0.083355	0.996223
0.086561	0.996659		0.086561	0.995936
0.089767	0.996593		0.089767	0.995952
0.092973	0.996212		0.092973	0.99592
0.096179	0.995596		0.096179	0.995564
0.099384	0.994791		0.099384	0.99456
0.10259	0.99425		0.10259	0.993401
0.105796	0.99334		0.105796	0.992352
0.109002	0.99206		0.109002	0.991312
0.112208	0.990849		0.112208	0.989766
0.115414	0.988831		0.115414	0.987638
0.11862	0.986296		0.11862	0.984654
0.121826	0.984189		0.121826	0.981203
0.125032	0.981747		0.125032	0.929814
0.128238	0.979591		0.128238	0.950644
0.131444	0.975494		0.131444	0.952099
0.13465	0.970451		0.13465	0.94854
0.137856	0.936958		0.137856	0.944706
0.141062	0.942636		0.141062	0.941263
0.144268	0.941999		0.144268	0.938805
0.147474	0.937642		0.147474	0.935351
0.15068	0.933925		0.15068	0.927466
0.153886	0.928496		0.153886	0.923358
0.157092	0.925868		0.157092	0.922003
0.160298	0.924222		0.160298	0.92172
0.163503	0.924773		0.163503	0.92438
0.166709	0.926797		0.166709	0.925547
0.169915	0.927468		0.169915	0.924601
0.173121	0.924564		0.173121	0.92134
0.176327	0.923662		0.176327	0.9198
0.179533	0.924299		0.179533	0.920993
0.182739	0.926852		0.182739	0.922553
0.185945	0.926087		0.185945	0.926964
0.189151	0.92821		0.189151	0.93101
0.192357	0.928948		0.192357	0.932941
0.195563	0.927574		0.195563	0.934592
0.198769	0.925766		0.198769	0.93529
0.201975	0.925529		0.201975	0.933378
0.205181	0.927888		0.205181	0.931108
0.208387	0.927027		0.208387	0.928271
0.211593	0.922944		0.211593	0.923381
0.214799	0.917668		0.214799	0.919991
0.218005	0.91241		0.218005	0.917942
0.221211	0.905088		0.221211	0.910819
0.224417	0.891994		0.224417	0.90228
0.227622	0.876645		0.227622	0.889418
0.230828	0.863447		0.230828	0.875516
0.234034	0.84921		0.234034	0.861827
0.23724	0.838493		0.23724	0.85067
0.240446	0.819167		0.240446	0.838192
0.243652	0.801881		0.243652	0.823265
0.246858	0.790495		0.246858	0.809171
0.250064	0.773667		0.250064	0.793727
0.25327	0.75329		0.25327	0.772525
0.256476	0.724894		0.256476	0.742098
0.259682	0.692908		0.259682	0.711288
0.262888	0.669575		0.262888	0.682688
0.266094	0.644663		0.266094	0.666678
0.2693	0.61171		0.2693	0.648848
0.272506	0.57903		0.272506	0.614241
0.275712	0.549975		0.275712	0.573605
0.278918	0.519997		0.278918	0.529676
0.282124	0.482147		0.282124	0.497259
0.28533	0.449392		0.28533	0.472006
0.288536	0.417587		0.288536	0.449887
0.291741	0.381827		0.291741	0.418203
0.294947	0.349225		0.294947	0.384853
0.298153	0.325578		0.298153	0.348101
0.301359	0.289801		0.301359	0.310211
0.304565	0.260711		0.304565	0.273999
0.307771	0.231918		0.307771	0.243018
0.310977	0.195898		0.310977	0.227902
0.314183	0.170647		0.314183	0.204938
0.317389	0.154676		0.317389	0.182068
0.320595	0.14366		0.320595	0.159
0.323801	0.124771		0.323801	0.124695
0.327007	0.112105		0.327007	0.110767
0.330213	0.093064		0.330213	0.096107
0.333419	0.077943		0.333419	0.075211
0.336625	0.057314		0.336625	0.068851
0.339831	0.0469		0.339831	0.06827
0.343037	0.041015		0.343037	0.064613
0.346243	0.030179		0.346243	0.058375
0.349449	0.030958		0.349449	0.049709
0.352655	0.03712		0.352655	0.035163
0.35586	0.024581		0.35586	0.037403
0.359066	0.016524		0.359066	0.046469
0.362272	0.01544		0.362272	0.049922
0.365478	0.002172		0.365478	0.048297
0.368684	0.004196		0.368684	0.040633
0.37189	0.001827		0.37189	0.024474
0.375096	0.009831		0.375096	0.02188
0.378302	0.008622		0.378302	0.031654
0.381508	0.006225		0.381508	0.037907
0.384714	0.014234		0.384714	0.024708
0.38792	0.0263		0.38792	0.023469
0.391126	0.016897		0.391126	0.026426
0.394332	0.013472		0.394332	0.028402
0.397538	0.007813		0.397538	0.031435
0.400744	0.005394		0.400744	0.021779
0.40395	0.00216		0.40395	0.007736
0.407156	0.003148		0.407156	0.003646
0.410362	0.007524		0.410362	0.002198
0.413568	0.007813		0.413568	-0.00832
0.416774	0.003405		0.416774	-0.01956
0.419979	-0.000599		0.419979	-0.01091
0.423185	0.00396		0.423185	0.000829
0.426391	0.017542		0.426391	0.002069
0.429597	0.018876		0.429597	0.002415
0.432803	0.015646		0.432803	0.008861
0.436009	-0.00337		0.436009	0.004281
0.439215	-0.00841		0.439215	0.002915
0.442421	-0.00082		0.442421	0.015285
0.445627	0.007572		0.445627	0.018028
0.448833	0.002494		0.448833	0.019445

## Sheet: Supplementary Fig. 4a
Supplementary Fig. 4a	Current density at 0 mV of the HEK293T cells transfected with plasmids expressing eGFP alone or co-transfected with plasmids expressing the three Cav2.3 subunits and eGFP
Cav2.3+eGFP	eGFP
-45.5808	-2.49822
-81.5577	-0.11978
-52.3065	0.7346
-53.228	-0.52411
-97.9281	0.126633
-72.9294
-80.2918
-77.0275
-93.1396
-60.7892

## Sheet: Supplementary Fig. 4b
Supplementary Fig. 4b	The average current-voltage relation (I-V) curves of the WT and ΔCH2 mutant Cav2.3 channels are almost identical.																								in Current Density (pA/pF)
Testing voltage (mV)	Cav2.3 WT															ΔCH2
-60	-0.52558	-2.69177	-3.20377	-1.6856	-1.13336	-2.46265	-1.23593	-0.96056	-1.70669	-1.31514	-1.83655					-2.82762	-1.01163	-8.55715	0.523859	-0.70212	3.07461	-0.12473	-1.15403	-1.2606	-0.72433	-0.4321
-55	-2.60379	-2.46696	-2.81147	-1.6448	-2.11901	-3.3451	-1.36269	-0.97653	-1.62572	-1.0711	-1.31968					-4.00004	-4.92328	-7.94592	-0.30234	-1.1125	1.82001	-0.20335	-1.20439	-1.92417	-0.42533	-0.24839
-50	-2.62191	-2.68585	-2.45187	-2.1504	-3.10283	-3.66093	-0.87724	-0.9457	-1.35005	-1.25641	-1.56162					-4.82764	-4.92328	-8.60081	-0.46895	-1.38524	2.02966	-0.16212	-1.48148	-1.64685	-0.44694	-0.45813
-45	-3.08202	-2.75093	-2.74609	-2.16987	-3.61086	-4.17027	-1.26652	-0.98732	-1.26523	-1.32572	-1.96852					-5.58627	-3.70932	-5.67566	-0.13809	-1.20722	1.34396	-0.03168	-1.11277	-1.5924	-0.35022	-0.38598
-40	-3.31794	-3.16505	-2.97493	-2.4259	-5.29854	-5.37354	-1.07541	-1.21102	-1.48435	-1.48586	-1.90254					-5.58627	-5.73258	-7.68397	-0.63438	-0.92852	1.36341	-0.06211	-2.14564	-1.66024	-0.72323	-0.87628
-35	-3.68088	-3.54959	-3.23647	-3.83118	-9.29316	-8.38926	-1.52227	-1.39395	-2.00741	-1.51414	-3.62912					-6.62076	-4.92328	-10.3035	-0.26949	-1.62681	0.173845	-0.70773	-2.76532	-2.3126	-1.29936	-1.62716
-30	-4.44691	-4.24176	-3.75953	-5.51843	-18.2756	-13.2446	-1.49172	-1.72344	-2.72838	-2.04975	-5.69661					-8.00009	-6.27212	-8.51349	-1.25436	-2.06832	-1.59211	-2.42445	-5.77387	-2.73873	-2.32181	-2.96315
-25	-7.06018	-6.5904	-4.2826	-9.36925	-33.2927	-21.1746	-4.39478	-2.26031	-5.49917	-3.60865	-15.1213					-11.5863	-9.71167	-9.64862	-3.48815	-4.07087	-7.60867	-6.39291	-14.6107	-5.85204	-5.08872	-8.55447
-20	-12.4456	-12.1514	-7.12676	-16.44	-59.3929	-34.4726	-8.81687	-7.04009	-13.9034	-7.23252	-44.3412					-20.2071	-16.5908	-16.1975	-6.65475	-8.39855	-22.1385	-18.7091	-35.1041	-15.5896	-11.7323	-39.1086
-15	-19.9935	-30.2662	-14.6458	-26.7309	-84.793	-49.2115	-22.5818	-15.1785	-34.0482	-15.7416	-142.118					-35.1728	-33.9908	-27.7234	-13.0777	-20.8016	-48.7917	-54.8306	-72.4003	-30.5913	-26.1917	-105.15
-10	-31.2455	-69.3589	-26.4475	-37.9565	-99.9298	-64.0768	-43.8615	-30.1772	-66.8524	-32.3698	-221.882					-58.6903	-56.5165	-46.4967	-21.7083	-45.3662	-81.6206	-79.7614	-104.244	-55.7577	-50.2362	-106.464
-5	-39.6467	-83.5514	-42.1721	-47.9928	-104.695	-70.5083	-67.1669	-51.4872	-87.7818	-52.2111	-227.48					-78.2767	-78.0306	-66.3615	-30.3478	-64.0204	-110.383	-82.3038	-117.496	-81.7525	-80.3535	-99.6565
0	-45.5808	-81.5577	-52.3065	-53.228	-97.9281	-72.9294	-80.2918	-77.0275	-93.1396	-60.7892	-210.808					-86.0699	-87.8771	-83.8688	-35.7445	-65.9408	-123.113	-77.3378	-116.286	-103.379	-103.8	-90.6676
5	-46.7005	-74.7307	-52.993	-53.2535	-86.5454	-68.4566	-82.4786	-93.5003	-89.1318	-60.3016	-186.614					-86.8975	-87.8097	-90.1993	-36.2886	-63.0372	-121.84	-69.913	-107.34	-112.388	-115.077	-79.8084
10	-43.9199	-66.0992	-49.4623	-49.9575	-74.1033	-61.2843	-77.5462	-96.9289	-79.9288	-54.9749	-160.396					-79.6561	-81.7399	-86.7503	-33.8886	-56.4119	-108.95	-61.5509	-95.4957	-109.534	-112.961	-69.8398
15	-38.2246	-56.7461	-43.7086	-43.0951	-61.5505	-53.443	-68.8258	-91.4054	-68.365	-47.6051	-136.29					-68.7594	-71.4212	-77.5382	-29.7759	-49.5976	-93.0814	-52.697	-81.1756	-99.1126	-102.214	-59.9674
20	-33.1459	-47.6236	-37.3665	-35.7487	-48.9525	-45.2703	-57.9593	-79.2113	-55.9389	-39.8921	-110.072					-60.0007	-59.3491	-64.7898	-24.0658	-41.6873	-79.4874	-44.2318	-67.1221	-84.6166	-87.3465	-50.453
25	-26.0639	-39.5306	-30.0436	-28.7918	-40.0502	-37.0788	-45.1251	-64.0876	-44.1772	-32.452	-89.4522					-48.8281	-49.1653	-52.1724	-18.889	-34.3963	-60.596	-36.2656	-54.5709	-68.7511	-71.0567	-42.0763
30	-21.2911	-31.9345	-24.3879	-21.8124	-31.0278	-29.0844	-36.9212	-50.1688	-33.5676	-25.2333	-70.7788					-38.0694	-37.2281	-40.7774	-14.7725	-27.2422	-47.0024	-29.1385	-43.2473	-53.4749	-55.4276	-32.9201
35	-16.7375	-25.3973	-19.1573	-18.247	-23.9643	-23.2601	-27.7817	-38.3455	-24.5908	-19.2597	-53.8539					-27.9313	-28.9327	-32.1766	-10.3709	-21.6295	-33.8138	-22.5739	-32.7594	-40.9879	-42.2014	-25.5332
40	-12.5224	-19.3157	-14.8093	-13.0757	-19.3208	-20.754	-19.5705	-26.6905	-17.2821	-13.8166	-40.0303					-22.483	-20.9745	-24.9729	-7.28783	-16.0499	-22.8054	-16.8403	-24.5228	-29.8489	-31.1095	-18.2812
45	-8.9842	-14.4054	-10.8536	-9.16494	-15.2383	-16.7157	-14.7047	-18.2156	-11.7122	-9.84837	-28.637					-15.7243	-15.8489	-20.607	-4.67444	-12.3923	-15.0989	-12.3518	-17.6047	-20.9285	-21.9426	-11.7485
50	-6.93377	-9.56022	-8.23827	-6.5677	-12.1904	-15.0274	-8.82235	-11.6641	-6.66545	-6.64876	-18.9374					-14.0002	-12.3419	-18.8606	-2.30704	-8.07	-9.25962	-8.45477	-12.1075	-14.9028	-14.3959	-6.84262

## Sheet: Supplementary Fig. 5a
Supplementary Fig. 5a	Size-exclusion chromatography for WT and ΔCH2 mutant Cav2.3 proteins obtained from 1.5 L of transfected HEK293F cells.
WT				ΔCH2
Elution volume (mL)	UV absorbance (mAU)			Elution volume (mL)	UV absorbance (mAU)
-0.00089	0.019145			-0.00087	-0.03946
-0.00014	-0.0249			-0.00013	-0.05778
0.00061	-0.02355			0.000623	-0.04622
0.001358	-0.02411			0.001371	-0.04477
0.002107	-0.02275			0.00212	-0.0431
0.002856	-0.02213			0.002869	-0.04145
0.003604	-0.02258			0.003617	-0.04001
0.004353	-0.02287			0.004366	-0.03898
0.005101	-0.023			0.005114	-0.03797
0.00585	-0.02322			0.005863	-0.03668
0.006599	-0.02325			0.006611	-0.0357
0.007347	-0.02251			0.00736	-0.03492
0.008096	-0.02178			0.008109	-0.0338
0.008844	-0.02089			0.008857	-0.03219
0.009593	-0.01988			0.009606	-0.03117
0.010342	-0.01914			0.010354	-0.03059
0.01109	-0.0184			0.011103	-0.02985
0.011839	-0.01794			0.011851	-0.02885
0.012588	-0.01785			0.0126	-0.02796
0.013336	-0.01778			0.013349	-0.02685
0.014085	-0.01739			0.014097	-0.02596
0.014833	-0.01634			0.014846	-0.02524
0.015582	-0.01607			0.015594	-0.0245
0.016331	-0.01573			0.016343	-0.0235
0.017079	-0.01509			0.017091	-0.02247
0.017828	-0.01479			0.01784	-0.02108
0.018577	-0.01448			0.018589	-0.02031
0.019325	-0.01416			0.019337	-0.01949
0.020074	-0.01494			0.020086	-0.01908
0.020822	-0.01582			0.020834	-0.0189
0.021571	-0.01632			0.021583	-0.01809
0.02232	-0.01679			0.022331	-0.01724
0.023068	-0.01648			0.02308	-0.01633
0.023817	-0.01568			0.023829	-0.01595
0.024565	-0.01588			0.024577	-0.01618
0.025314	-0.01703			0.025326	-0.01607
0.026063	-0.01703			0.026074	-0.01507
0.026811	-0.01699			0.026823	-0.01414
0.02756	-0.0178			0.027571	-0.01417
0.028309	-0.01883			0.02832	-0.01513
0.029057	-0.0194			0.029069	-0.01507
0.029806	-0.02025			0.029817	-0.01541
0.030554	-0.02036			0.030566	-0.01534
0.031303	-0.02012			0.031314	-0.01458
0.032052	-0.0201			0.032063	-0.01454
0.0328	-0.01993			0.032812	-0.01547
0.033549	-0.01972			0.03356	-0.01557
0.034297	-0.01922			0.034309	-0.01535
0.035046	-0.01922			0.035057	-0.01491
0.035795	-0.01891			0.035806	-0.01463
0.036543	-0.01866			0.036554	-0.01434
0.037292	-0.01818			0.037303	-0.014
0.038041	-0.01749			0.038052	-0.01448
0.038789	-0.01764			0.0388	-0.01464
0.039538	-0.01861			0.039549	-0.01486
0.040286	-0.01907			0.040297	-0.01527
0.041035	-0.01855			0.041046	-0.01558
0.041784	-0.01777			0.041794	-0.01582
0.042532	-0.01687			0.042543	-0.01568
0.043281	-0.01568			0.043292	-0.01606
0.04403	-0.01497			0.04404	-0.01682
0.044778	-0.01446			0.044789	-0.01668
0.045527	-0.01448			0.045537	-0.0172
0.046275	-0.0138			0.046286	-0.01795
0.047024	-0.01368			0.047034	-0.01836
0.047773	-0.01339			0.047783	-0.0185
0.048521	-0.01264			0.048532	-0.01908
0.04927	-0.01169			0.04928	-0.01895
0.050018	-0.01084			0.050029	-0.0188
0.050767	-0.00978			0.050777	-0.01889
0.051516	-0.00856			0.051526	-0.01893
0.052264	-0.00793			0.052274	-0.0182
0.053013	-0.00739			0.053023	-0.01752
0.053762	-0.00592			0.053772	-0.01743
0.05451	-0.00526			0.05452	-0.01771
0.055259	-0.00445			0.055269	-0.01791
0.056007	-0.00377			0.056017	-0.01819
0.056756	-0.00342			0.056766	-0.01826
0.057505	-0.00227			0.057514	-0.01853
0.058253	-0.00021			0.058263	-0.01853
0.059002	0.001283			0.059012	-0.01961
0.059751	0.002534			0.05976	-0.02017
0.060499	0.003113			0.060509	-0.0204
0.061248	0.002379			0.061257	-0.02029
0.061996	0.002874			0.062006	-0.01938
0.062745	0.004654			0.062754	-0.01907
0.063494	0.006049			0.063503	-0.01836
0.064242	0.007284			0.064252	-0.01746
0.064991	0.007708			0.065	-0.0167
0.065739	0.008713			0.065749	-0.01674
0.066488	0.010217			0.066497	-0.01782
0.067237	0.012577			0.067246	-0.01792
0.067985	0.015594			0.067994	-0.01779
0.068734	0.019318			0.068743	-0.01883
0.069483	0.023638			0.069492	-0.01886
0.070231	0.028226			0.07024	-0.01793
0.07098	0.03305			0.070989	-0.01781
0.071728	0.038684			0.071737	-0.01814
0.072477	0.046342			0.072486	-0.01832
0.073226	0.055627			0.073235	-0.01838
0.073974	0.066199			0.073983	-0.019
0.074723	0.078272			0.074732	-0.02002
0.075472	0.090327			0.07548	-0.02051
0.07622	0.101613			0.076229	-0.02054
0.076969	0.11353			0.076977	-0.02102
0.077717	0.125021			0.077726	-0.02071
0.078466	0.136066			0.078475	-0.01985
0.079215	0.146552			0.079223	-0.01634
0.079963	0.155017			0.079972	-0.01089
0.080712	0.16344			0.08072	-0.00242
0.08146	0.17167			0.081469	0.008116
0.082209	0.178652			0.082217	0.018757
0.082958	0.185481			0.082966	0.029797
0.083706	0.192594			0.083715	0.041258
0.084455	0.200072			0.084463	0.054127
0.085204	0.206248			0.085212	0.068451
0.085952	0.212979			0.08596	0.084116
0.086701	0.218727			0.086709	0.099096
0.087449	0.225039			0.087457	0.114841
0.088198	0.231541			0.088206	0.131609
0.088947	0.238132			0.088955	0.150179
0.089695	0.244379			0.089703	0.167621
0.090444	0.250274			0.090452	0.184323
0.091193	0.256292			0.0912	0.199637
0.091941	0.261504			0.091949	0.214457
0.09269	0.266535			0.092697	0.228677
0.093438	0.271549			0.093446	0.24276
0.094187	0.275523			0.094195	0.255844
0.094936	0.279972			0.094943	0.269097
0.095684	0.284237			0.095692	0.281321
0.096433	0.288501			0.09644	0.292988
0.097181	0.292572			0.097189	0.304337
0.09793	0.296745			0.097937	0.315426
0.098679	0.301434			0.098686	0.326464
0.099427	0.306098			0.099435	0.336567
0.100176	0.309889			0.100183	0.347426
0.100925	0.313637			0.100932	0.35754
0.101673	0.317336			0.10168	0.366802
0.102422	0.322657			0.102429	0.37461
0.10317	0.32758			0.103177	0.382654
0.103919	0.33138			0.103926	0.391643
0.104668	0.33358			0.104675	0.399954
0.105416	0.334664			0.105423	0.408199
0.106165	0.335239			0.106172	0.417657
0.106913	0.336362			0.10692	0.425967
0.107662	0.337718			0.107669	0.433987
0.108411	0.34099			0.108417	0.442523
0.109159	0.344424			0.109166	0.450287
0.109908	0.345294			0.109915	0.45724
0.110657	0.3436			0.110663	0.464419
0.111405	0.339726			0.111412	0.472011
0.112154	0.332846			0.11216	0.480428
0.112902	0.324327			0.112909	0.489071
0.113651	0.315465			0.113658	0.496398
0.1144	0.305871			0.114406	0.504336
0.115148	0.298221			0.115155	0.511488
0.115897	0.29017			0.115903	0.517337
0.116646	0.282122			0.116652	0.520661
0.117394	0.275383			0.1174	0.522901
0.118143	0.268559			0.118149	0.521765
0.118891	0.262412			0.118898	0.518525
0.11964	0.257697			0.119646	0.514712
0.120389	0.253623			0.120395	0.510468
0.121137	0.248545			0.121143	0.505602
0.121886	0.243707			0.121892	0.499039
0.122634	0.239859			0.12264	0.490807
0.123383	0.235303			0.123389	0.481429
0.124132	0.231012			0.124138	0.471829
0.12488	0.226881			0.124886	0.461855
0.125629	0.222			0.125635	0.45045
0.126378	0.216284			0.126383	0.437812
0.127126	0.211254			0.127132	0.425353
0.127875	0.206355			0.12788	0.413616
0.128623	0.201503			0.128629	0.405072
0.129372	0.197179			0.129378	0.396028
0.130121	0.192823			0.130126	0.386865
0.130869	0.188545			0.130875	0.378017
0.131618	0.185902			0.131623	0.369013
0.132367	0.182721			0.132372	0.359509
0.133115	0.179545			0.13312	0.350353
0.133864	0.176271			0.133869	0.343593
0.134612	0.172172			0.134618	0.336867
0.135361	0.170302			0.135366	0.329253
0.13611	0.167523			0.136115	0.322023
0.136858	0.163848			0.136863	0.315841
0.137607	0.160209			0.137612	0.309303
0.138355	0.155673			0.13836	0.30234
0.139104	0.151618			0.139109	0.295475
0.139853	0.148288			0.139858	0.291308
0.140601	0.144655			0.140606	0.287361
0.14135	0.140334			0.141355	0.283578
0.142099	0.138867			0.142103	0.279697
0.142847	0.137369			0.142852	0.275438
0.143596	0.136518			0.1436	0.270677
0.144344	0.133583			0.144349	0.266754
0.145093	0.13177			0.145098	0.262371
0.145842	0.128296			0.145846	0.257855
0.14659	0.124309			0.146595	0.254926
0.147339	0.121275			0.147343	0.252616
0.148088	0.118844			0.148092	0.248426
0.148836	0.119437			0.148841	0.245775
0.149585	0.121362			0.149589	0.24211
0.150333	0.123343			0.150338	0.238537
0.151082	0.123968			0.151086	0.235263
0.151831	0.127066			0.151835	0.23135
0.152579	0.128915			0.152583	0.227863
0.153328	0.132135			0.153332	0.22463
0.154076	0.136921			0.154081	0.222408
0.154825	0.143901			0.154829	0.218697
0.155574	0.152721			0.155578	0.215157
0.156322	0.163894			0.156326	0.212657
0.157071	0.178031			0.157075	0.211205
0.15782	0.193411			0.157823	0.209419
0.158568	0.212115			0.158572	0.207803
0.159317	0.23409			0.159321	0.206809
0.160065	0.258997			0.160069	0.207278
0.160814	0.287154			0.160818	0.209148
0.161563	0.319545			0.161566	0.210863
0.162311	0.354887			0.162315	0.21312
0.16306	0.39472			0.163063	0.217196
0.163809	0.439577			0.163812	0.221344
0.164557	0.488224			0.164561	0.225791
0.165306	0.541111			0.165309	0.231138
0.166054	0.598565			0.166058	0.235521
0.166803	0.6601			0.166806	0.242957
0.167552	0.727146			0.167555	0.252435
0.1683	0.800457			0.168303	0.264879
0.169049	0.877293			0.169052	0.279736
0.169797	0.958597			0.169801	0.297324
0.170546	1.04294			0.170549	0.316139
0.171295	1.13249			0.171298	0.338053
0.172043	1.22579			0.172046	0.363903
0.172792	1.32201			0.172795	0.393813
0.173541	1.4224			0.173543	0.425652
0.174289	1.52581			0.174292	0.461954
0.175038	1.63267			0.175041	0.501531
0.175786	1.74347			0.175789	0.544667
0.176535	1.85703			0.176538	0.591558
0.177284	1.97279			0.177286	0.641853
0.178032	2.09084			0.178035	0.697305
0.178781	2.21112			0.178783	0.756252
0.17953	2.33183			0.179532	0.819137
0.180278	2.45405			0.180281	0.885487
0.181027	2.57757			0.181029	0.955949
0.181775	2.70232			0.181778	1.03115
0.182524	2.82536			0.182526	1.11061
0.183273	2.94416			0.183275	1.19213
0.184021	3.05392			0.184023	1.27039
0.18477	3.16162			0.184772	1.34777
0.185518	3.27801			0.185521	1.43596
0.186267	3.39838			0.186269	1.5315
0.187016	3.51996			0.187018	1.63204
0.187764	3.64166			0.187766	1.73493
0.188513	3.76705			0.188515	1.84239
0.189262	3.89037			0.189264	1.95104
0.19001	4.01421			0.190012	2.0635
0.190759	4.13798			0.190761	2.17835
0.191507	4.26151			0.191509	2.295
0.192256	4.38379			0.192258	2.41299
0.193005	4.50437			0.193006	2.53342
0.193753	4.62079			0.193755	2.65422
0.194502	4.73431			0.194504	2.77541
0.19525	4.84642			0.195252	2.89807
0.195999	4.95428			0.196001	3.02087
0.196748	5.05887			0.196749	3.14312
0.197496	5.15929			0.197498	3.26652
0.198245	5.2561			0.198246	3.38644
0.198994	5.34883			0.198995	3.509
0.199742	5.43771			0.199744	3.63079
0.200491	5.52204			0.200492	3.74944
0.201239	5.60143			0.201241	3.869
0.201988	5.67613			0.201989	3.98716
0.202737	5.74641			0.202738	4.10579
0.203485	5.81059			0.203486	4.22321
0.204234	5.8709			0.204235	4.33837
0.204983	5.92517			0.204984	4.45226
0.205731	5.9723			0.205732	4.5628
0.20648	6.017			0.206481	4.67212
0.207228	6.05561			0.207229	4.77886
0.207977	6.08924			0.207978	4.88465
0.208726	6.11878			0.208726	4.98763
0.209474	6.14585			0.209475	5.08671
0.210223	6.1689			0.210224	5.18155
0.210971	6.18825			0.210972	5.27266
0.21172	6.20434			0.211721	5.36045
0.212469	6.21778			0.212469	5.44417
0.213217	6.22638			0.213218	5.52229
0.213966	6.23321			0.213966	5.59947
0.214715	6.23709			0.214715	5.67187
0.215463	6.23873			0.215464	5.73827
0.216212	6.23796			0.216212	5.79896
0.21696	6.2362			0.216961	5.8567
0.217709	6.23241			0.217709	5.91052
0.218458	6.22774			0.218458	5.95917
0.219206	6.22186			0.219206	6.00248
0.219955	6.21432			0.219955	6.04255
0.220704	6.2069			0.220704	6.07709
0.221452	6.19951			0.221452	6.10831
0.222201	6.19143			0.222201	6.13671
0.222949	6.18263			0.222949	6.16072
0.223698	6.17236			0.223698	6.18239
0.224447	6.15997			0.224446	6.19937
0.225195	6.14699			0.225195	6.21321
0.225944	6.13126			0.225944	6.22297
0.226692	6.11583			0.226692	6.23144
0.227441	6.09874			0.227441	6.23587
0.22819	6.0789			0.228189	6.23758
0.228938	6.05837			0.228938	6.23697
0.229687	6.03441			0.229687	6.23426
0.230436	6.01025			0.230435	6.2296
0.231184	5.98558			0.231184	6.22386
0.231933	5.95932			0.231932	6.21577
0.232681	5.9319			0.232681	6.2069
0.23343	5.90327			0.233429	6.19823
0.234179	5.87259			0.234178	6.18877
0.234927	5.8423			0.234927	6.17738
0.235676	5.80873			0.235675	6.16512
0.236425	5.77451			0.236424	6.15218
0.237173	5.74331			0.237172	6.13862
0.237922	5.71158			0.237921	6.12624
0.23867	5.67639			0.238669	6.11157
0.239419	5.63873			0.239418	6.0947
0.240168	5.60108			0.240167	6.07575
0.240916	5.56267			0.240915	6.05561
0.241665	5.52295			0.241664	6.03395
0.242413	5.48258			0.242412	6.01155
0.243162	5.44114			0.243161	5.98793
0.243911	5.39762			0.243909	5.96289
0.244659	5.35384			0.244658	5.93665
0.245408	5.31014			0.245407	5.90906
0.246157	5.2654			0.246155	5.88018
0.246905	5.21881			0.246904	5.84805
0.247654	5.17169			0.247652	5.81548
0.248402	5.12331			0.248401	5.78249
0.249151	5.07357			0.249149	5.7478
0.2499	5.0221			0.249898	5.71133
0.250648	4.96979			0.250647	5.67427
0.251397	4.91701			0.251395	5.63588
0.252145	4.86371			0.252144	5.59545
0.252894	4.80886			0.252892	5.55539
0.253643	4.75398			0.253641	5.51515
0.254391	4.69639			0.254389	5.47364
0.25514	4.63925			0.255138	5.4309
0.255889	4.58016			0.255887	5.38799
0.256637	4.5216			0.256635	5.34582
0.257386	4.46324			0.257384	5.30044
0.258134	4.40322			0.258132	5.25464
0.258883	4.34251			0.258881	5.20814
0.259632	4.28196			0.259629	5.15994
0.26038	4.2212			0.260378	5.11038
0.261129	4.15974			0.261127	5.05836
0.261878	4.09938			0.261875	5.00732
0.262626	4.03939			0.262624	4.95463
0.263375	3.98132			0.263372	4.90084
0.264123	3.92238			0.264121	4.84609
0.264872	3.86398			0.26487	4.79048
0.265621	3.80718			0.265618	4.73369
0.266369	3.74918			0.266367	4.67687
0.267118	3.69276			0.267115	4.61956
0.267866	3.63786			0.267864	4.56197
0.268615	3.58236			0.268612	4.50299
0.269364	3.52773			0.269361	4.44439
0.270112	3.47289			0.27011	4.38639
0.270861	3.42014			0.270858	4.32718
0.27161	3.36809			0.271607	4.26748
0.272358	3.3173			0.272355	4.20617
0.273107	3.26955			0.273104	4.14686
0.273855	3.22387			0.273852	4.08787
0.274604	3.17882			0.274601	4.02829
0.275353	3.13461			0.27535	3.96911
0.276101	3.09168			0.276098	3.91163
0.27685	3.04964			0.276847	3.85447
0.277599	3.00807			0.277595	3.79762
0.278347	2.96665			0.278344	3.74159
0.279096	2.9268			0.279092	3.68626
0.279844	2.88769			0.279841	3.63166
0.280593	2.85018			0.28059	3.57735
0.281342	2.81288			0.281338	3.52348
0.28209	2.77768			0.282087	3.46953
0.282839	2.74238			0.282835	3.41607
0.283587	2.70767			0.283584	3.36412
0.284336	2.67474			0.284332	3.31349
0.285085	2.64187			0.285081	3.26357
0.285833	2.61009			0.28583	3.21344
0.286582	2.57826			0.286578	3.16547
0.287331	2.54702			0.287327	3.11871
0.288079	2.51874			0.288075	3.07318
0.288828	2.48967			0.288824	3.02896
0.289576	2.46047			0.289572	2.98693
0.290325	2.43338			0.290321	2.94578
0.291074	2.40881			0.29107	2.90858
0.291822	2.38483			0.291818	2.87183
0.292571	2.35875			0.292567	2.83276
0.29332	2.33269			0.293315	2.79256
0.294068	2.30671			0.294064	2.75276
0.294817	2.28076			0.294812	2.71409
0.295565	2.25559			0.295561	2.67642
0.296314	2.23156			0.29631	2.63952
0.297063	2.2084			0.297058	2.60395
0.297811	2.18494			0.297807	2.56962
0.29856	2.16245			0.298555	2.53702
0.299308	2.14096			0.299304	2.50442
0.300057	2.11949			0.300052	2.47201
0.300806	2.09878			0.300801	2.44014
0.301554	2.07789			0.30155	2.40927
0.302303	2.0564			0.302298	2.37863
0.303052	2.03621			0.303047	2.34926
0.3038	2.01757			0.303795	2.32154
0.304549	2.00013			0.304544	2.29405
0.305297	1.98153			0.305293	2.26708
0.306046	1.96377			0.306041	2.24118
0.306795	1.94655			0.30679	2.21465
0.307543	1.92963			0.307538	2.18732
0.308292	1.9126			0.308287	2.16088
0.309041	1.8968			0.309035	2.13415
0.309789	1.88073			0.309784	2.10996
0.310538	1.86437			0.310533	2.08506
0.311286	1.84721			0.311281	2.06063
0.312035	1.82956			0.31203	2.03728
0.312784	1.81248			0.312778	2.0136
0.313532	1.79602			0.313527	1.98994
0.314281	1.78008			0.314275	1.96633
0.315029	1.76373			0.315024	1.94447
0.315778	1.74827			0.315773	1.92345
0.316527	1.73313			0.316521	1.90314
0.317275	1.71874			0.31727	1.88312
0.318024	1.70359			0.318018	1.86374
0.318773	1.68975			0.318767	1.84541
0.319521	1.67544			0.319515	1.82694
0.32027	1.66083			0.320264	1.80851
0.321018	1.6467			0.321013	1.78983
0.321767	1.63224			0.321761	1.77203
0.322516	1.61738			0.32251	1.7558
0.323264	1.60346			0.323258	1.7397
0.324013	1.59098			0.324007	1.72348
0.324762	1.57856			0.324755	1.70825
0.32551	1.56344			0.325504	1.6927
0.326259	1.54952			0.326253	1.67633
0.327007	1.53614			0.327001	1.65941
0.327756	1.52277			0.32775	1.64427
0.328505	1.50893			0.328498	1.63046
0.329253	1.49453			0.329247	1.61553
0.330002	1.48076			0.329995	1.6018
0.33075	1.46687			0.330744	1.58794
0.331499	1.45208			0.331493	1.57396
0.332248	1.43813			0.332241	1.5607
0.332996	1.42417			0.33299	1.54752
0.333745	1.4106			0.333738	1.5341
0.334494	1.39685			0.334487	1.52071
0.335242	1.38288			0.335235	1.50671
0.335991	1.3691			0.335984	1.49261
0.336739	1.35443			0.336733	1.47906
0.337488	1.34103			0.337481	1.46621
0.338237	1.32676			0.33823	1.45321
0.338985	1.31253			0.338978	1.44132
0.339734	1.29971			0.339727	1.42907
0.340483	1.28466			0.340475	1.41675
0.341231	1.26932			0.341224	1.40304
0.34198	1.25365			0.341973	1.38977
0.342728	1.23902			0.342721	1.37632
0.343477	1.22552			0.34347	1.36357
0.344226	1.21334			0.344218	1.35265
0.344974	1.20149			0.344967	1.3422
0.345723	1.18891			0.345716	1.33018
0.346471	1.17541			0.346464	1.31811
0.34722	1.16177			0.347213	1.30589
0.347969	1.14777			0.347961	1.2936
0.348717	1.13469			0.34871	1.28134
0.349466	1.12246			0.349458	1.26847
0.350215	1.11064			0.350207	1.25657
0.350963	1.0984			0.350956	1.24491
0.351712	1.08542			0.351704	1.23236
0.35246	1.07342			0.352453	1.21994
0.353209	1.06142			0.353201	1.20744
0.353958	1.04962			0.35395	1.19477
0.354706	1.03741			0.354698	1.18176
0.355455	1.02528			0.355447	1.16888
0.356203	1.01359			0.356196	1.15604
0.356952	1.00187			0.356944	1.14376
0.357701	0.990934			0.357693	1.13208
0.358449	0.979668			0.358441	1.12082
0.359198	0.96818			0.35919	1.11029
0.359947	0.957027			0.359938	1.09841
0.360695	0.946116			0.360687	1.08586
0.361444	0.934834			0.361436	1.07387
0.362192	0.923528			0.362184	1.06212
0.362941	0.91412			0.362933	1.05017
0.36369	0.903967			0.363681	1.03896
0.364438	0.893665			0.36443	1.02797
0.365187	0.884733			0.365178	1.01608
0.365936	0.875575			0.365927	1.00395
0.366684	0.867114			0.366676	0.99165
0.367433	0.858702			0.367424	0.979438
0.368181	0.84983			0.368173	0.96843
0.36893	0.841561			0.368921	0.957211
0.369679	0.833802			0.36967	0.945798
0.370427	0.82587			0.370418	0.934477
0.371176	0.816897			0.371167	0.924163
0.371924	0.807715			0.371916	0.913528
0.372673	0.800241			0.372664	0.903409
0.373422	0.792565			0.373413	0.894205
0.37417	0.785393			0.374161	0.884535
0.374919	0.778347			0.37491	0.875018
0.375668	0.771219			0.375658	0.865882
0.376416	0.764882			0.376407	0.856204
0.377165	0.757997			0.377156	0.847312
0.377913	0.7517			0.377904	0.837999
0.378662	0.745628			0.378653	0.829322
0.379411	0.738981			0.379401	0.821292
0.380159	0.732359			0.38015	0.81309
0.380908	0.725338			0.380899	0.804407
0.381657	0.718745			0.381647	0.796109
0.382405	0.712289			0.382396	0.787821
0.383154	0.706348			0.383144	0.779976
0.383902	0.700793			0.383893	0.772268
0.384651	0.69534			0.384641	0.764669
0.3854	0.690052			0.38539	0.757451
0.386148	0.684331			0.386139	0.749591
0.386897	0.678944			0.386887	0.742859
0.387645	0.67435			0.387636	0.735529
0.388394	0.670251			0.388384	0.72794
0.389143	0.66592			0.389133	0.721127
0.389891	0.660866			0.389881	0.714664
0.39064	0.65658			0.39063	0.707624
0.391389	0.652089			0.391379	0.701798
0.392137	0.647841			0.392127	0.69677
0.392886	0.644047			0.392876	0.690903
0.393634	0.640767			0.393624	0.684732
0.394383	0.636416			0.394373	0.678819
0.395132	0.631589			0.395121	0.672856
0.39588	0.627829			0.39587	0.667068
0.396629	0.624049			0.396619	0.661032
0.397377	0.620008			0.397367	0.655448
0.398126	0.615756			0.398116	0.650574
0.398875	0.611496			0.398864	0.645522
0.399623	0.607277			0.399613	0.639792
0.400372	0.602466			0.400361	0.634395
0.401121	0.597922			0.40111	0.629011
0.401869	0.593975			0.401859	0.623613
0.402618	0.589306			0.402607	0.618931
0.403366	0.584893			0.403356	0.613724
0.404115	0.580674			0.404104	0.609276
0.404864	0.576517			0.404853	0.605334
0.405612	0.572468			0.405601	0.600812
0.406361	0.56848			0.40635	0.596743
0.40711	0.564374			0.407099	0.592971
0.407858	0.560528			0.407847	0.589075
0.408607	0.5584			0.408596	0.584175
0.409355	0.556149			0.409344	0.578825
0.410104	0.552553			0.410093	0.574316
0.410853	0.548833			0.410841	0.569179
0.411601	0.544894			0.41159	0.563934
0.41235	0.540918			0.412339	0.559522
0.413098	0.537367			0.413087	0.555243
0.413847	0.533895			0.413836	0.550949
0.414596	0.530753			0.414584	0.546844
0.415344	0.527355			0.415333	0.543695
0.416093	0.524559			0.416081	0.540016
0.416842	0.522729			0.41683	0.535729
0.41759	0.52119			0.417579	0.53177
0.418339	0.519296			0.418327	0.527261
0.419087	0.516477			0.419076	0.523233
0.419836	0.513205			0.419824	0.519566
0.420585	0.510074			0.420573	0.516125
0.421333	0.50738			0.421322	0.512194
0.422082	0.504377			0.42207	0.507776
0.422831	0.501471			0.422819	0.503758
0.423579	0.498782			0.423567	0.500236
0.424328	0.496236			0.424316	0.496198
0.425076	0.492994			0.425064	0.492025
0.425825	0.48903			0.425813	0.488535
0.426574	0.485471			0.426562	0.485239
0.427322	0.482608			0.42731	0.481827
0.428071	0.479697			0.428059	0.478021
0.428819	0.477021			0.428807	0.4741
0.429568	0.474457			0.429556	0.470197
0.430317	0.471324			0.430304	0.466332
0.431065	0.467504			0.431053	0.462829
0.431814	0.464147			0.431802	0.459073
0.432563	0.460829			0.43255	0.455043
0.433311	0.457499			0.433299	0.451027
0.43406	0.454211			0.434047	0.447329
0.434808	0.451419			0.434796	0.444971
0.435557	0.448969			0.435544	0.442496
0.436306	0.445945			0.436293	0.439574
0.437054	0.443335			0.437042	0.436298
0.437803	0.440861			0.43779	0.432404
0.438552	0.438396			0.438539	0.429553
0.4393	0.435936			0.439287	0.42658
0.440049	0.433132			0.440036	0.423458
0.440797	0.429815			0.440784	0.421225
0.441546	0.426989			0.441533	0.418692
0.442295	0.424896			0.442282	0.416246
0.443043	0.422838			0.44303	0.413872
0.443792	0.420433			0.443779	0.411053
0.44454	0.41785			0.444527	0.408212
0.445289	0.415394			0.445276	0.405583
0.446038	0.41201			0.446024	0.403317
0.446786	0.408867			0.446773	0.401053
0.447535	0.406359			0.447522	0.398846
0.448284	0.40383			0.44827	0.396886
0.449032	0.401605			0.449019	0.395289
0.449781	0.398466			0.449767	0.393006
0.450529	0.395586			0.450516	0.390229
0.451278	0.39295			0.451264	0.38748
0.452027	0.390215			0.452013	0.384593
0.452775	0.388163			0.452762	0.381384
0.453524	0.385939			0.45351	0.378214
0.454273	0.382946			0.454259	0.375987
0.455021	0.380477			0.455007	0.373507
0.45577	0.377657			0.455756	0.372079
0.456518	0.375959			0.456504	0.369844
0.457267	0.373844			0.457253	0.366924
0.458016	0.372055			0.458002	0.364205
0.458764	0.369497			0.45875	0.361886
0.459513	0.367123			0.459499	0.359934
0.460261	0.364371			0.460247	0.358256
0.46101	0.361712			0.460996	0.355975
0.461759	0.359438			0.461745	0.35352
0.462507	0.356685			0.462493	0.35098
0.463256	0.354383			0.463242	0.34846
0.464005	0.353438			0.46399	0.346039
0.464753	0.351923			0.464739	0.343365
0.465502	0.349272			0.465487	0.341114
0.46625	0.346861			0.466236	0.339691
0.466999	0.344356			0.466985	0.337198
0.467748	0.34244			0.467733	0.334966
0.468496	0.340634			0.468482	0.333158
0.469245	0.338699			0.46923	0.331431
0.469994	0.337378			0.469979	0.33001
0.470742	0.33609			0.470727	0.329339
0.471491	0.334454			0.471476	0.328559
0.472239	0.333325			0.472225	0.327321
0.472988	0.331393			0.472973	0.326291
0.473737	0.329877			0.473722	0.324745
0.474485	0.328895			0.47447	0.323549
0.475234	0.327718			0.475219	0.322465
0.475982	0.326566			0.475967	0.321243
0.476731	0.324766			0.476716	0.319793
0.47748	0.322751			0.477465	0.318461
0.478228	0.321654			0.478213	0.315898
0.478977	0.320736			0.478962	0.313654
0.479726	0.318702			0.47971	0.311937
0.480474	0.316546			0.480459	0.310293
0.481223	0.314796			0.481207	0.308637
0.481971	0.313011			0.481956	0.306989
0.48272	0.311605			0.482705	0.305041
0.483469	0.310179			0.483453	0.304489
0.484217	0.309028			0.484202	0.304316
0.484966	0.307922			0.48495	0.302579
0.485714	0.307249			0.485699	0.299785
0.486463	0.306437			0.486447	0.297672
0.487212	0.305945			0.487196	0.296008
0.48796	0.305341			0.487945	0.294704
0.488709	0.30443			0.488693	0.29366
0.489458	0.303833			0.489442	0.292372
0.490206	0.302293			0.49019	0.2906
0.490955	0.300589			0.490939	0.288934
0.491703	0.298391			0.491687	0.287186
0.492452	0.296396			0.492436	0.284418
0.493201	0.294395			0.493185	0.28209
0.493949	0.292307			0.493933	0.280958
0.494698	0.290761			0.494682	0.27977
0.495447	0.288919			0.49543	0.278361
0.496195	0.287634			0.496179	0.277159
0.496944	0.286665			0.496927	0.275592
0.497692	0.285938			0.497676	0.273938
0.498441	0.284793			0.498425	0.273011
0.49919	0.283452			0.499173	0.272437
0.499938	0.282789			0.499922	0.272069
0.500687	0.281539			0.50067	0.271263
0.501435	0.279341			0.501419	0.270136
0.502184	0.27772			0.502168	0.269251
0.502933	0.27649			0.502916	0.268328
0.503681	0.274851			0.503665	0.267058
0.50443	0.273334			0.504413	0.26591
0.505179	0.272103			0.505162	0.264602
0.505927	0.270221			0.50591	0.263704
0.506676	0.269278			0.506659	0.26173
0.507424	0.268109			0.507408	0.260282
0.508173	0.266736			0.508156	0.257763
0.508922	0.264221			0.508905	0.254848
0.50967	0.262263			0.509653	0.252046
0.510419	0.26144			0.510402	0.248645
0.511168	0.260658			0.51115	0.246596
0.511916	0.259096			0.511899	0.243643
0.512665	0.257758			0.512648	0.241789
0.513413	0.256464			0.513396	0.239414
0.514162	0.254998			0.514145	0.237227
0.514911	0.253844			0.514893	0.235747
0.515659	0.252848			0.515642	0.235131
0.516408	0.25168			0.51639	0.233384
0.517156	0.250504			0.517139	0.231501
0.517905	0.25007			0.517888	0.228626
0.518654	0.248898			0.518636	0.227165
0.519402	0.248128			0.519385	0.224565
0.520151	0.247393			0.520133	0.22327
0.5209	0.246039			0.520882	0.221641
0.521648	0.245164			0.52163	0.218962
0.522397	0.244376			0.522379	0.217659
0.523145	0.242656			0.523128	0.217326
0.523894	0.240971			0.523876	0.216018
0.524643	0.239723			0.524625	0.213719
0.525391	0.239014			0.525373	0.211568
0.52614	0.238532			0.526122	0.209645
0.526888	0.237418			0.52687	0.208546
0.527637	0.236466			0.527619	0.207366
0.528386	0.235196			0.528368	0.206097
0.529134	0.23448			0.529116	0.204506
0.529883	0.234511			0.529865	0.203621
0.530632	0.234628			0.530613	0.202728
0.53138	0.234056			0.531362	0.201595
0.532129	0.23277			0.532111	0.200563
0.532877	0.231668			0.532859	0.199339
0.533626	0.230766			0.533608	0.198777
0.534375	0.230162			0.534356	0.197861
0.535123	0.229557			0.535105	0.196911
0.535872	0.228276			0.535853	0.194801
0.536621	0.227452			0.536602	0.193378
0.537369	0.225751			0.537351	0.191841
0.538118	0.225486			0.538099	0.190631
0.538866	0.225149			0.538848	0.189842
0.539615	0.22396			0.539596	0.188921
0.540364	0.223399			0.540345	0.187583
0.541112	0.222732			0.541093	0.186608
0.541861	0.221777			0.541842	0.186019
0.54261	0.22057			0.542591	0.186066
0.543358	0.219908			0.543339	0.184369
0.544107	0.218659			0.544088	0.183596
0.544855	0.217613			0.544836	0.183432
0.545604	0.216806			0.545585	0.183658
0.546353	0.217154			0.546333	0.183726
0.547101	0.215795			0.547082	0.18402
0.54785	0.214431			0.547831	0.183588
0.548598	0.213457			0.548579	0.1837
0.549347	0.212651			0.549328	0.184202
0.550096	0.211297			0.550076	0.183594
0.550844	0.210972			0.550825	0.183428
0.551593	0.210869			0.551573	0.182746
0.552342	0.210068			0.552322	0.181616
0.55309	0.208972			0.553071	0.181274
0.553839	0.207844			0.553819	0.180634
0.554587	0.206815			0.554568	0.180406
0.555336	0.206404			0.555316	0.180723
0.556085	0.205552			0.556065	0.180206
0.556833	0.204665			0.556813	0.180576
0.557582	0.203181			0.557562	0.179842
0.55833	0.202206			0.558311	0.178505
0.559079	0.20184			0.559059	0.177531
0.559828	0.201153			0.559808	0.176745
0.560576	0.200389			0.560556	0.176281
0.561325	0.199624			0.561305	0.174806
0.562074	0.199481			0.562053	0.174419
0.562822	0.198262			0.562802	0.174494
0.563571	0.196678			0.563551	0.174519
0.564319	0.195278			0.564299	0.173658
0.565068	0.193948			0.565048	0.173031
0.565817	0.192855			0.565796	0.173672
0.566565	0.192289			0.566545	0.173552
0.567314	0.191041			0.567293	0.171133
0.568063	0.189064			0.568042	0.17125
0.568811	0.188674			0.568791	0.170189
0.56956	0.187852			0.569539	0.169004
0.570308	0.187262			0.570288	0.168392
0.571057	0.186684			0.571036	0.167534
0.571806	0.185428			0.571785	0.16706
0.572554	0.183775			0.572533	0.166271
0.573303	0.183636			0.573282	0.166904
0.574051	0.182207			0.574031	0.166344
0.5748	0.182736			0.574779	0.164865
0.575549	0.182332			0.575528	0.164597
0.576297	0.180574			0.576276	0.163589
0.577046	0.179662			0.577025	0.162707
0.577795	0.179082			0.577774	0.161832
0.578543	0.178171			0.578522	0.161704
0.579292	0.177849			0.579271	0.16111
0.58004	0.179099			0.580019	0.158512
0.580789	0.179049			0.580768	0.158245
0.581538	0.179275			0.581516	0.157626
0.582286	0.179179			0.582265	0.156003
0.583035	0.178181			0.583014	0.1539
0.583784	0.17672			0.583762	0.152281
0.584532	0.176735			0.584511	0.150911
0.585281	0.175594			0.585259	0.150257
0.586029	0.174873			0.586008	0.149499
0.586778	0.173244			0.586756	0.147887
0.587527	0.172398			0.587505	0.146993
0.588275	0.170969			0.588254	0.145879
0.589024	0.169802			0.589002	0.144738
0.589772	0.168719			0.589751	0.143953
0.590521	0.168554			0.590499	0.143627
0.59127	0.167713			0.591248	0.143105
0.592018	0.167186			0.591996	0.14253
0.592767	0.166018			0.592745	0.140755
0.593516	0.16582			0.593494	0.139443
0.594264	0.165591			0.594242	0.139173
0.595013	0.166376			0.594991	0.138022
0.595761	0.166328			0.595739	0.137473
0.59651	0.165752			0.596488	0.137698
0.597259	0.164841			0.597236	0.136809
0.598007	0.164297			0.597985	0.13608
0.598756	0.164551			0.598734	0.13646
0.599505	0.163987			0.599482	0.136423
0.600253	0.163112			0.600231	0.135717
0.601002	0.162301			0.600979	0.134897
0.60175	0.161249			0.601728	0.134503
0.602499	0.161538			0.602476	0.134281
0.603248	0.161967			0.603225	0.132332
0.603996	0.161436			0.603974	0.131279
0.604745	0.161431			0.604722	0.132024
0.605493	0.161258			0.605471	0.13117
0.606242	0.160393			0.606219	0.130397
0.606991	0.159274			0.606968	0.130086
0.607739	0.158927			0.607717	0.129601
0.608488	0.158438			0.608465	0.127875
0.609237	0.158105			0.609214	0.12697
0.609985	0.157765			0.609962	0.125918
0.610734	0.157019			0.610711	0.124167
0.611482	0.157212			0.611459	0.122561
0.612231	0.155784			0.612208	0.122561
0.61298	0.15526			0.612957	0.122388
0.613728	0.155181			0.613705	0.121849
0.614477	0.155606			0.614454	0.121104
0.615225	0.154602			0.615202	0.120651
0.615974	0.153785			0.615951	0.119051
0.616723	0.153343			0.616699	0.118274
0.617471	0.150867			0.617448	0.118102
0.61822	0.150147			0.618197	0.117294
0.618969	0.149211			0.618945	0.116927
0.619717	0.146219			0.619694	0.116462
0.620466	0.146213			0.620442	0.116272
0.621214	0.146828			0.621191	0.116081
0.621963	0.146409			0.621939	0.115927
0.622712	0.146514			0.622688	0.115133
0.62346	0.145053			0.623437	0.114407
0.624209	0.145727			0.624185	0.114171
0.624958	0.145646			0.624934	0.114559
0.625706	0.145828			0.625682	0.114616
0.626455	0.143253			0.626431	0.115299
0.627203	0.143124			0.627179	0.11553
0.627952	0.14246			0.627928	0.114339
0.628701	0.141625			0.628677	0.114317
0.629449	0.141675			0.629425	0.113956
0.630198	0.140848			0.630174	0.114691
0.630947	0.140099			0.630922	0.11392
0.631695	0.139102			0.631671	0.112339
0.632444	0.137397			0.632419	0.112037
0.633192	0.136461			0.633168	0.111813
0.633941	0.134951			0.633917	0.110886
0.63469	0.135608			0.634665	0.110337
0.635438	0.135123			0.635414	0.109967
0.636187	0.133453			0.636162	0.108836
0.636935	0.132188			0.636911	0.107617
0.637684	0.13089			0.637659	0.107484
0.638433	0.1315			0.638408	0.107898
0.639181	0.131174			0.639157	0.106827
0.63993	0.129186			0.639905	0.105574
0.640679	0.127293			0.640654	0.105733
0.641427	0.126943			0.641402	0.106147
0.642176	0.126104			0.642151	0.105818
0.642924	0.125178			0.642899	0.104194
0.643673	0.124843			0.643648	0.103718
0.644422	0.124228			0.644397	0.10333
0.64517	0.123401			0.645145	0.103027
0.645919	0.123045			0.645894	0.104223
0.646667	0.122368			0.646642	0.104128
0.647416	0.12244			0.647391	0.103641
0.648165	0.121882			0.648139	0.104594
0.648913	0.120956			0.648888	0.105457
0.649662	0.121097			0.649637	0.104428
0.650411	0.120666			0.650385	0.103247
0.651159	0.11991			0.651134	0.102672
0.651908	0.118476			0.651882	0.101955
0.652656	0.118201			0.652631	0.102146
0.653405	0.118655			0.653379	0.102096
0.654154	0.118913			0.654128	0.10058
0.654902	0.118924			0.654877	0.101286
0.655651	0.117952			0.655625	0.101469
0.6564	0.117556			0.656374	0.101788
0.657148	0.119251			0.657122	0.102673
0.657897	0.118807			0.657871	0.101981
0.658645	0.11821			0.65862	0.101503
0.659394	0.117615			0.659368	0.09968
0.660143	0.116991			0.660117	0.099108
0.660891	0.117737			0.660865	0.099469
0.66164	0.117383			0.661614	0.099216
0.662389	0.116459			0.662362	0.098394
0.663137	0.115935			0.663111	0.0984
0.663886	0.117515			0.66386	0.097489
0.664634	0.11683			0.664608	0.096818
0.665383	0.116703			0.665357	0.096645
0.666132	0.116298			0.666105	0.096081
0.66688	0.116208			0.666854	0.095433
0.667629	0.116247			0.667602	0.094089
0.668377	0.116244			0.668351	0.09386
0.669126	0.11548			0.6691	0.093379
0.669875	0.115311			0.669848	0.093692
0.670623	0.114957			0.670597	0.093268
0.671372	0.115495			0.671345	0.092778
0.672121	0.114647			0.672094	0.092614
0.672869	0.11527			0.672842	0.09249
0.673618	0.115491			0.673591	0.092998
0.674366	0.115019			0.67434	0.092831
0.675115	0.115221			0.675088	0.091923
0.675864	0.114404			0.675837	0.090548
0.676612	0.114215			0.676585	0.089946
0.677361	0.113982			0.677334	0.089465
0.678109	0.114388			0.678082	0.089064
0.678858	0.114557			0.678831	0.088348
0.679607	0.114115			0.67958	0.08785
0.680355	0.114183			0.680328	0.089139
0.681104	0.113829			0.681077	0.089349
0.681853	0.114039			0.681825	0.088247
0.682601	0.113809			0.682574	0.087688
0.68335	0.113262			0.683322	0.086293
0.684098	0.112858			0.684071	0.085761
0.684847	0.112837			0.68482	0.086669
0.685596	0.113097			0.685568	0.086204
0.686344	0.112654			0.686317	0.085115
0.687093	0.111057			0.687065	0.084784
0.687842	0.110062			0.687814	0.083936
0.68859	0.109848			0.688563	0.083795
0.689339	0.110272			0.689311	0.083927
0.690087	0.109387			0.69006	0.083119
0.690836	0.10872			0.690808	0.082582
0.691585	0.108175			0.691557	0.083555
0.692333	0.107962			0.692305	0.082672
0.693082	0.10802			0.693054	0.082387
0.69383	0.108333			0.693803	0.081076
0.694579	0.107982			0.694551	0.080459
0.695328	0.106976			0.6953	0.080884
0.696076	0.105815			0.696048	0.080743
0.696825	0.105029			0.696797	0.081342
0.697574	0.104669			0.697545	0.081729
0.698322	0.103778			0.698294	0.081354
0.699071	0.103519			0.699043	0.080757
0.699819	0.103045			0.699791	0.08128
0.700568	0.102927			0.70054	0.081167
0.701317	0.102531			0.701288	0.080694
0.702065	0.102271			0.702037	0.081394
0.702814	0.101438			0.702785	0.080739
0.703562	0.101709			0.703534	0.07986
0.704311	0.101879			0.704283	0.079632
0.70506	0.101193			0.705031	0.079773
0.705808	0.10131			0.70578	0.080228
0.706557	0.101914			0.706528	0.080944
0.707306	0.100837			0.707277	0.080009
0.708054	0.101492			0.708025	0.079324
0.708803	0.099935			0.708774	0.079564
0.709551	0.099206			0.709523	0.079266
0.7103	0.098287			0.710271	0.079014
0.711049	0.098323			0.71102	0.078882
0.711797	0.098975			0.711768	0.078533
0.712546	0.098471			0.712517	0.078986
0.713295	0.097685			0.713265	0.079725
0.714043	0.09842			0.714014	0.080598
0.714792	0.098819			0.714763	0.080824
0.71554	0.098083			0.715511	0.07977
0.716289	0.097533			0.71626	0.079538
0.717038	0.096447			0.717008	0.079526
0.717786	0.096039			0.717757	0.07924
0.718535	0.095726			0.718506	0.080148
0.719283	0.095533			0.719254	0.081015
0.720032	0.095484			0.720003	0.081135
0.720781	0.095178			0.720751	0.080962
0.721529	0.095251			0.7215	0.080716
0.722278	0.093736			0.722248	0.079847
0.723027	0.093287			0.722997	0.078285
0.723775	0.093668			0.723745	0.078069
0.724524	0.094891			0.724494	0.078405
0.725272	0.094732			0.725243	0.078577
0.726021	0.09383			0.725991	0.078302
0.72677	0.093285			0.72674	0.078005
0.727518	0.09318			0.727488	0.077639
0.728267	0.092592			0.728237	0.077093
0.729016	0.09146			0.728985	0.075641
0.729764	0.090742			0.729734	0.075137
0.730513	0.090731			0.730483	0.074822
0.731261	0.090447			0.731231	0.074384
0.73201	0.090215			0.73198	0.074038
0.732759	0.090116			0.732728	0.073487
0.733507	0.089711			0.733477	0.072841
0.734256	0.089807			0.734226	0.072087
0.735004	0.089932			0.734974	0.071461
0.735753	0.089474			0.735723	0.070744
0.736502	0.087968			0.736471	0.070623
0.73725	0.087598			0.73722	0.070163
0.737999	0.087263			0.737968	0.069552
0.738748	0.086959			0.738717	0.069064
0.739496	0.087127			0.739466	0.068571
0.740245	0.087073			0.740214	0.068134
0.740993	0.086543			0.740963	0.068532
0.741742	0.084979			0.741711	0.06797
0.742491	0.084036			0.74246	0.067226
0.743239	0.082732			0.743208	0.06586
0.743988	0.081985			0.743957	0.064912
0.744736	0.081414			0.744706	0.064687
0.745485	0.080556			0.745454	0.064628
0.746234	0.080749			0.746203	0.064336
0.746982	0.079744			0.746951	0.064254
0.747731	0.078575			0.7477	0.064522
0.74848	0.077699			0.748448	0.064372
0.749228	0.077136			0.749197	0.064736
0.749977	0.077692			0.749946	0.063762
0.750725	0.077787			0.750694	0.062776
0.751474	0.077079			0.751443	0.061396
0.752223	0.07662			0.752191	0.060338
0.752971	0.07651			0.75294	0.06025
0.75372	0.075751			0.753688	0.060196
0.754469	0.075209			0.754437	0.059817
0.755217	0.074837			0.755186	0.05893
0.755966	0.074919			0.755934	0.057029
0.756714	0.074615			0.756683	0.056027
0.757463	0.074985			0.757431	0.055512
0.758212	0.075208			0.75818	0.055297
0.75896	0.074751			0.758928	0.054922
0.759709	0.075766			0.759677	0.054637
0.760458	0.075489			0.760426	0.055303
0.761206	0.075195			0.761174	0.055199
0.761955	0.074072			0.761923	0.055766
0.762703	0.074149			0.762671	0.055449
0.763452	0.074391			0.76342	0.055339
0.764201	0.073618			0.764169	0.055094
0.764949	0.073648			0.764917	0.055757
0.765698	0.073517			0.765666	0.055948
0.766446	0.073536			0.766414	0.055915
0.767195	0.073232			0.767163	0.055525
0.767944	0.07195			0.767911	0.054847
0.768692	0.071122			0.76866	0.054779
0.769441	0.069988			0.769409	0.05415
0.77019	0.070135			0.770157	0.053339
0.770938	0.070111			0.770906	0.053524
0.771687	0.070001			0.771654	0.05352
0.772435	0.069958			0.772403	0.053363
0.773184	0.070308			0.773151	0.053711
0.773933	0.07059			0.7739	0.053695
0.774681	0.070449			0.774649	0.053145
0.77543	0.070241			0.775397	0.05272
0.776178	0.06986			0.776146	0.052458
0.776927	0.070078			0.776894	0.051693
0.777676	0.070001			0.777643	0.05097
0.778424	0.069705			0.778391	0.050852
0.779173	0.070066			0.77914	0.050648
0.779922	0.070515			0.779889	0.051161
0.78067	0.071244			0.780637	0.052047
0.781419	0.071853			0.781386	0.051965
0.782167	0.072328			0.782134	0.051596
0.782916	0.072705			0.782883	0.051754
0.783665	0.072435			0.783631	0.051342
0.784413	0.072333			0.78438	0.050926
0.785162	0.072691			0.785129	0.050582
0.785911	0.073008			0.785877	0.050151
0.786659	0.072305			0.786626	0.050042
0.787408	0.070602			0.787374	0.050421
0.788156	0.069803			0.788123	0.050606
0.788905	0.06936			0.788871	0.050414
0.789654	0.069288			0.78962	0.050606
0.790402	0.068778			0.790369	0.050748
0.791151	0.068463			0.791117	0.049821
0.7919	0.069404			0.791866	0.048937
0.792648	0.069914			0.792614	0.048766
0.793397	0.069459			0.793363	0.048503
0.794145	0.06974			0.794111	0.048406
0.794894	0.068853			0.79486	0.048073
0.795643	0.067461			0.795609	0.047508
0.796391	0.067404			0.796357	0.047427
0.79714	0.067131			0.797106	0.047258
0.797888	0.06618			0.797854	0.047124
0.798637	0.065533			0.798603	0.046565
0.799386	0.065292			0.799352	0.045669
0.800134	0.064598			0.8001	0.046158
0.800883	0.063885			0.800849	0.046845
0.801632	0.064185			0.801597	0.046587
0.80238	0.064349			0.802346	0.046565
0.803129	0.064548			0.803094	0.047151
0.803877	0.064026			0.803843	0.047406
0.804626	0.06297			0.804592	0.047457
0.805375	0.062092			0.80534	0.048195
0.806123	0.061684			0.806089	0.048798
0.806872	0.06146			0.806837	0.04904
0.80762	0.060147			0.807586	0.049339
0.808369	0.060026			0.808334	0.049677
0.809118	0.0601			0.809083	0.050138
0.809866	0.059526			0.809832	0.050413
0.810615	0.059133			0.81058	0.05008
0.811364	0.059344			0.811329	0.049532
0.812112	0.059282			0.812077	0.048716
0.812861	0.058943			0.812826	0.048903
0.813609	0.057811			0.813574	0.049225
0.814358	0.056965			0.814323	0.048843
0.815107	0.05698			0.815072	0.049031
0.815855	0.057279			0.81582	0.048895
0.816604	0.057321			0.816569	0.048544
0.817353	0.057765			0.817317	0.047684
0.818101	0.057651			0.818066	0.0467
0.81885	0.05711			0.818814	0.046506
0.819598	0.056924			0.819563	0.046124
0.820347	0.056787			0.820312	0.045696
0.821096	0.056726			0.82106	0.045026
0.821844	0.057151			0.821809	0.044379
0.822593	0.057131			0.822557	0.044147
0.823341	0.057152			0.823306	0.043927
0.82409	0.056897			0.824054	0.042909
0.824839	0.057265			0.824803	0.042121
0.825587	0.05789			0.825552	0.041978
0.826336	0.057928			0.8263	0.042329
0.827085	0.057493			0.827049	0.042869
0.827833	0.056969			0.827797	0.042832
0.828582	0.05671			0.828546	0.042581
0.82933	0.056639			0.829294	0.042915
0.830079	0.056237			0.830043	0.043364
0.830828	0.05591			0.830792	0.043906
0.831576	0.055223			0.83154	0.044577
0.832325	0.055105			0.832289	0.04446
0.833073	0.055418			0.833037	0.044904
0.833822	0.054588			0.833786	0.045239
0.834571	0.053971			0.834534	0.044712
0.835319	0.053883			0.835283	0.04395
0.836068	0.053823			0.836032	0.044232
0.836817	0.053897			0.83678	0.044474
0.837565	0.054051			0.837529	0.044452
0.838314	0.054193			0.838277	0.043801
0.839062	0.054252			0.839026	0.043297
0.839811	0.054307			0.839774	0.043619
0.84056	0.053855			0.840523	0.043184
0.841308	0.053758			0.841272	0.043067
0.842057	0.054579			0.84202	0.043376
0.842806	0.055379			0.842769	0.042767
0.843554	0.056056			0.843517	0.041713
0.844303	0.056555			0.844266	0.040825
0.845051	0.056825			0.845015	0.040026
0.8458	0.056254			0.845763	0.039731
0.846549	0.055409			0.846512	0.039312
0.847297	0.055083			0.84726	0.038624
0.848046	0.055322			0.848009	0.03795
0.848795	0.055575			0.848757	0.037724
0.849543	0.056109			0.849506	0.037884
0.850292	0.056544			0.850255	0.037566
0.85104	0.056895			0.851003	0.036567
0.851789	0.05703			0.851752	0.03665
0.852538	0.056673			0.8525	0.036775
0.853286	0.056602			0.853249	0.036229
0.854035	0.056532			0.853997	0.036919
0.854783	0.055775			0.854746	0.03749
0.855532	0.05513			0.855495	0.037283
0.856281	0.054752			0.856243	0.037235
0.857029	0.053924			0.856992	0.037397
0.857778	0.05295			0.85774	0.037139
0.858527	0.052074			0.858489	0.037357
0.859275	0.051405			0.859237	0.037756
0.860024	0.05025			0.859986	0.037051
0.860772	0.049306			0.860735	0.035922
0.861521	0.049383			0.861483	0.036235
0.86227	0.049074			0.862232	0.03707
0.863018	0.048657			0.86298	0.036817
0.863767	0.048578			0.863729	0.035917
0.864515	0.047602			0.864477	0.03489
0.865264	0.047594			0.865226	0.034636
0.866013	0.04735			0.865975	0.034644
0.866761	0.046415			0.866723	0.034499
0.86751	0.046012			0.867472	0.034266
0.868259	0.045883			0.86822	0.03377
0.869007	0.045702			0.868969	0.033245
0.869756	0.04553			0.869717	0.032662
0.870504	0.045713			0.870466	0.031928
0.871253	0.045971			0.871215	0.031523
0.872002	0.045757			0.871963	0.031957
0.87275	0.045762			0.872712	0.031909
0.873499	0.045901			0.87346	0.031367
0.874248	0.045748			0.874209	0.031051
0.874996	0.045434			0.874958	0.030104
0.875745	0.045108			0.875706	0.029647
0.876493	0.044795			0.876455	0.029209
0.877242	0.044947			0.877203	0.028042
0.877991	0.045362			0.877952	0.027442
0.878739	0.045683			0.8787	0.027242
0.879488	0.046004			0.879449	0.026673
0.880237	0.046086			0.880198	0.026866
0.880985	0.045861			0.880946	0.026791
0.881734	0.045451			0.881695	0.026741
0.882482	0.044549			0.882443	0.027314
0.883231	0.045295			0.883192	0.026576
0.88398	0.045775			0.88394	0.025467
0.884728	0.045956			0.884689	0.025583
0.885477	0.045389			0.885438	0.025661
0.886225	0.044277			0.886186	0.025599
0.886974	0.043243			0.886935	0.02496
0.887723	0.042145			0.887683	0.02439
0.888471	0.042072			0.888432	0.023785
0.88922	0.041601			0.88918	0.023509
0.889969	0.041089			0.889929	0.02369
0.890717	0.040674			0.890678	0.023611
0.891466	0.039881			0.891426	0.022242
0.892214	0.03926			0.892175	0.021275
0.892963	0.039241			0.892923	0.02098
0.893712	0.038614			0.893672	0.021314
0.89446	0.038985			0.89442	0.020257
0.895209	0.038373			0.895169	0.020271
0.895957	0.037564			0.895918	0.020197
0.896706	0.037315			0.896666	0.019811
0.897455	0.036736			0.897415	0.019285
0.898203	0.036292			0.898163	0.019593
0.898952	0.036128			0.898912	0.019304
0.899701	0.035909			0.89966	0.018321
0.900449	0.035304			0.900409	0.017963
0.901198	0.034789			0.901158	0.017683
0.901946	0.035095			0.901906	0.018438
0.902695	0.035412			0.902655	0.018552
0.903444	0.035631			0.903403	0.018999
0.904192	0.035923			0.904152	0.019607
0.904941	0.035384			0.9049	0.019297
0.90569	0.034683			0.905649	0.019274
0.906438	0.034061			0.906398	0.019561
0.907187	0.033307			0.907146	0.019587
0.907935	0.032941			0.907895	0.019332
0.908684	0.032792			0.908643	0.01847
0.909433	0.033031			0.909392	0.017461
0.910181	0.033141			0.91014	0.017657
0.91093	0.032392			0.910889	0.017861
0.911678	0.032693			0.911638	0.017787
0.912427	0.032436			0.912386	0.017619
0.913176	0.032169			0.913135	0.016965
0.913924	0.031377			0.913883	0.016239
0.914673	0.03008			0.914632	0.016303
0.915422	0.029431			0.91538	0.01564
0.91617	0.029353			0.916129	0.015935
0.916919	0.029522			0.916878	0.016074
0.917667	0.02903			0.917626	0.015569
0.918416	0.028032			0.918375	0.01542
0.919165	0.028055			0.919123	0.015143
0.919913	0.028955			0.919872	0.014928
0.920662	0.029206			0.920621	0.015719
0.921411	0.028761			0.921369	0.01618
0.922159	0.028947			0.922118	0.015532
0.922908	0.029181			0.922866	0.015216
0.923656	0.029153			0.923615	0.014978
0.924405	0.029915			0.924363	0.015276
0.925154	0.030226			0.925112	0.015907
0.925902	0.029608			0.925861	0.017169
0.926651	0.029774			0.926609	0.01744
0.927399	0.030472			0.927358	0.016561
0.928148	0.030977			0.928106	0.01579
0.928897	0.031472			0.928855	0.015682
0.929645	0.032033			0.929603	0.015505
0.930394	0.031391			0.930352	0.015718
0.931143	0.030435			0.931101	0.016039
0.931891	0.030044			0.931849	0.016915
0.93264	0.030419			0.932598	0.016087
0.933388	0.031654			0.933346	0.016034
0.934137	0.032084			0.934095	0.015984
0.934886	0.032444			0.934843	0.016885
0.935634	0.033129			0.935592	0.017206
0.936383	0.031927			0.936341	0.017298
0.937131	0.031831			0.937089	0.017171
0.93788	0.032754			0.937838	0.017408
0.938629	0.03301			0.938586	0.017733
0.939377	0.033845			0.939335	0.016847
0.940126	0.033962			0.940083	0.016856
0.940875	0.033499			0.940832	0.017153
0.941623	0.032959			0.941581	0.016458
0.942372	0.033268			0.942329	0.016449
0.94312	0.033937			0.943078	0.015802
0.943869	0.033724			0.943826	0.015067
0.944618	0.034605			0.944575	0.014907
0.945366	0.033714			0.945323	0.015189
0.946115	0.033446			0.946072	0.015476
0.946864	0.032938			0.946821	0.016412
0.947612	0.031829			0.947569	0.015985
0.948361	0.031895			0.948318	0.015539
0.949109	0.02996			0.949066	0.015512
0.949858	0.029919			0.949815	0.015959
0.950607	0.029826			0.950563	0.016003
0.951355	0.030014			0.951312	0.017338
0.952104	0.030214			0.952061	0.017043
0.952852	0.029546			0.952809	0.018012
0.953601	0.028602			0.953558	0.016861
0.95435	0.02749			0.954306	0.016118
0.955098	0.026938			0.955055	0.015232
0.955847	0.027022			0.955804	0.014402
0.956596	0.026351			0.956552	0.015039
0.957344	0.026083			0.957301	0.015079
0.958093	0.025195			0.958049	0.014549
0.958841	0.02504			0.958798	0.013494
0.95959	0.024602			0.959546	0.013834
0.960339	0.023772			0.960295	0.014194
0.961087	0.024044			0.961044	0.014302
0.961836	0.024068			0.961792	0.014086
0.962584	0.024598			0.962541	0.014556
0.963333	0.026048			0.963289	0.013515
0.964082	0.026343			0.964038	0.012846
0.96483	0.026008			0.964786	0.013188
0.965579	0.025233			0.965535	0.013429
0.966328	0.024627			0.966284	0.014307
0.967076	0.024104			0.967032	0.014863
0.967825	0.023776			0.967781	0.014208
0.968573	0.023933			0.968529	0.014014
0.969322	0.024292			0.969278	0.013459
0.970071	0.024999			0.970026	0.014018
0.970819	0.024744			0.970775	0.013865
0.971568	0.024238			0.971524	0.013025
0.972317	0.024213			0.972272	0.011794
0.973065	0.024868			0.973021	0.011381
0.973814	0.025834			0.973769	0.010643
0.974562	0.025622			0.974518	0.010261
0.975311	0.025126			0.975266	0.010642
0.97606	0.024641			0.976015	0.010594
0.976808	0.023645			0.976764	0.011355
0.977557	0.023638			0.977512	0.011525
0.978306	0.024311			0.978261	0.010952
0.979054	0.024126			0.979009	0.010714
0.979803	0.024155			0.979758	0.010994
0.980551	0.025153			0.980506	0.01078
0.9813	0.025673			0.981255	0.010925
0.982049	0.02552			0.982004	0.011778
0.982797	0.02677			0.982752	0.012556
0.983546	0.026656			0.983501	0.013083
0.984294	0.026735			0.984249	0.012811
0.985043	0.027732			0.984998	0.012939
0.985792	0.028208			0.985746	0.012766
0.98654	0.029192			0.986495	0.012113
0.987289	0.029391			0.987244	0.011571
0.988038	0.029049			0.987992	0.011476
0.988786	0.028796			0.988741	0.010009
0.989535	0.030042			0.989489	0.010945
0.990283	0.030845			0.990238	0.010793
0.991032	0.031482			0.990986	0.011048
0.991781	0.030312			0.991735	0.011868
0.992529	0.03101			0.992484	0.01292
0.993278	0.031659			0.993232	0.013326
0.994026	0.032445			0.993981	0.013306
0.994775	0.032273			0.994729	0.011788
0.995524	0.032253			0.995478	0.012035
0.996272	0.032137			0.996226	0.012024
0.997021	0.03243			0.996975	0.011892
0.99777	0.033174			0.997724	0.011062
0.998518	0.033241			0.998472	0.01107
0.999267	0.032011			0.999221	0.010937
1.00002	0.030956			0.999969	0.01006
1.00076	0.029853			1.00072	0.009908
1.00151	0.029703			1.00147	0.010098
1.00226	0.028871			1.00222	0.008688
1.00301	0.028094			1.00296	0.009376
1.00376	0.027942			1.00371	0.008269
1.00451	0.027177			1.00446	0.008338
1.00526	0.027227			1.00521	0.009442
1.006	0.027799			1.00596	0.009022
1.00675	0.026918			1.00671	0.007935
1.0075	0.026473			1.00745	0.008434
1.00825	0.026405			1.0082	0.007105
1.009	0.026104			1.00895	0.007642
1.00975	0.026198			1.0097	0.007583
1.0105	0.025392			1.01045	0.0071
1.01124	0.024391			1.0112	0.008311
1.01199	0.024106			1.01195	0.0087
1.01274	0.024288			1.01269	0.007719
1.01349	0.02344			1.01344	0.008126
1.01424	0.023454			1.01419	0.007587
1.01499	0.023272			1.01494	0.007648
1.01574	0.022685			1.01569	0.007513
1.01649	0.022817			1.01644	0.008725
1.01723	0.022072			1.01719	0.008079
1.01798	0.020559			1.01794	0.008459
1.01873	0.020214			1.01868	0.00831
1.01948	0.020374			1.01943	0.006956
1.02023	0.020119			1.02018	0.006204
1.02098	0.02025			1.02093	0.00563
1.02172	0.020066			1.02168	0.005617
1.02247	0.019381			1.02243	0.005829
1.02322	0.019249			1.02317	0.005871
1.02397	0.019117			1.02392	0.005632
1.02472	0.018945			1.02467	0.00506
1.02547	0.019058			1.02542	0.005091
1.02622	0.019316			1.02617	0.006275
1.02697	0.018251			1.02692	0.005705
1.02771	0.016942			1.02767	0.004488
1.02846	0.016656			1.02842	0.003994
1.02921	0.017172			1.02916	0.003114
1.02996	0.015788			1.02991	0.00196
1.03071	0.015852			1.03066	0.00212
1.03146	0.016249			1.03141	0.001604
1.03221	0.015837			1.03216	0.00279
1.03296	0.015591			1.03291	0.002564
1.0337	0.014163			1.03365	0.002365
1.03445	0.013033			1.0344	0.001585
1.0352	0.011989			1.03515	0.001413
1.03595	0.011829			1.0359	0.000614
1.0367	0.011727			1.03665	0.000738
1.03745	0.011203			1.0374	0.000573
1.03819	0.01087			1.03815	0.000537
1.03894	0.010805			1.03889	0.000979
1.03969	0.010522			1.03964	0.001027
1.04044	0.010726			1.04039	0.000929
1.04119	0.010928			1.04114	0.001411
1.04194	0.011003			1.04189	0.00051
1.04269	0.010092			1.04264	-0.00037
1.04343	0.010315			1.04339	-0.00041
1.04418	0.010929			1.04414	-0.00122
1.04493	0.009987			1.04488	-0.00203
1.04568	0.009404			1.04563	-0.00063
1.04643	0.009247			1.04638	-0.00047
1.04718	0.009725			1.04713	2.1e-05
1.04793	0.009772			1.04788	0.000849
1.04868	0.010086			1.04863	2.4e-05
1.04942	0.011015			1.04937	-0.0011
1.05017	0.009453			1.05012	-0.0007
1.05092	0.010255			1.05087	-0.00093
1.05167	0.010766			1.05162	-0.00129
1.05242	0.010676			1.05237	-0.00276
1.05317	0.009475			1.05312	-0.00302
1.05392	0.009927			1.05387	-0.00351
1.05466	0.010921			1.05462	-0.00453
1.05541	0.011915			1.05536	-0.0046
1.05616	0.011016			1.05611	-0.00453
1.05691	0.011314			1.05686	-0.00517
1.05766	0.010607			1.05761	-0.00498
1.05841	0.010224			1.05836	-0.00517
1.05916	0.009501			1.05911	-0.0054
1.05991	0.008808			1.05985	-0.00654
1.06065	0.008447			1.0606	-0.00676
1.0614	0.008871			1.06135	-0.00683
1.06215	0.008779			1.0621	-0.00642
1.0629	0.009144			1.06285	-0.00607
1.06365	0.008663			1.0636	-0.007
1.0644	0.008654			1.06435	-0.00783
1.06515	0.00966			1.06509	-0.00739
1.06589	0.009582			1.06584	-0.00677
1.06664	0.009636			1.06659	-0.00652
1.06739	0.011459			1.06734	-0.00677
1.06814	0.011632			1.06809	-0.00673
1.06889	0.010517			1.06884	-0.00589
1.06964	0.009818			1.06959	-0.00651
1.07039	0.009539			1.07034	-0.00699
1.07113	0.010031			1.07108	-0.00521
1.07188	0.01041			1.07183	-0.00452
1.07263	0.010472			1.07258	-0.00416
1.07338	0.010753			1.07333	-0.0037
1.07413	0.011365			1.07408	-0.00306
1.07488	0.0119			1.07483	-0.00308
1.07563	0.012022			1.07557	-0.00276
1.07638	0.011786			1.07632	-0.00297
1.07712	0.012642			1.07707	-0.00295
1.07787	0.013819			1.07782	-0.00311
1.07862	0.012933			1.07857	-0.00286
1.07937	0.013133			1.07932	-0.00153
1.08012	0.013869			1.08007	-0.00125
1.08087	0.014678			1.08082	-0.00141
1.08161	0.01493			1.08156	3.8e-05
1.08236	0.015673			1.08231	0.000403
1.08311	0.016216			1.08306	-0.00025
1.08386	0.016411			1.08381	-0.00013
1.08461	0.01619			1.08456	0.000109
1.08536	0.016025			1.08531	-0.00067
1.08611	0.015785			1.08606	-0.00021
1.08685	0.014442			1.0868	0.000937
1.0876	0.015263			1.08755	0.000576
1.08835	0.015416			1.0883	0.001176
1.0891	0.0153			1.08905	0.001542
1.08985	0.014709			1.0898	0.002049
1.0906	0.014996			1.09055	0.002999
1.09135	0.01389			1.09129	0.00244
1.0921	0.012717			1.09204	0.002892
1.09284	0.011661			1.09279	0.00364
1.09359	0.011727			1.09354	0.003723
1.09434	0.01132			1.09429	0.004143
1.09509	0.011838			1.09504	0.004726
1.09584	0.012927			1.09579	0.004348
1.09659	0.013211			1.09654	0.004694
1.09734	0.013146			1.09728	0.005113
1.09808	0.012953			1.09803	0.00427
1.09883	0.013017			1.09878	0.003856
1.09958	0.013386			1.09953	0.003621
1.10033	0.013935			1.10028	0.003105
1.10108	0.013808			1.10103	0.003423
1.10183	0.013491			1.10178	0.003833
1.10258	0.012547			1.10252	0.003832
1.10332	0.012411			1.10327	0.00338
1.10407	0.011864			1.10402	0.00353
1.10482	0.010804			1.10477	0.004566
1.10557	0.009333			1.10552	0.004862
1.10632	0.008941			1.10627	0.004008
1.10707	0.008994			1.10702	0.004345
1.10782	0.009346			1.10776	0.004785
1.10857	0.009656			1.10851	0.003523
1.10931	0.009665			1.10926	0.003577
1.11006	0.00993			1.11001	0.004222
1.11081	0.009379			1.11076	0.004236
1.11156	0.009007			1.11151	0.004098
1.11231	0.008466			1.11226	0.004011
1.11306	0.008357			1.113	0.004037
1.1138	0.008247			1.11375	0.003906
1.11455	0.008614			1.1145	0.004688
1.1153	0.008008			1.11525	0.005947
1.11605	0.007877			1.116	0.005808
1.1168	0.007434			1.11675	0.005277
1.11755	0.007069			1.1175	0.005495
1.1183	0.006507			1.11824	0.00551
1.11905	0.006342			1.11899	0.005174
1.11979	0.005931			1.11974	0.004931
1.12054	0.006016			1.12049	0.005094
1.12129	0.005529			1.12124	0.004981
1.12204	0.004681			1.12199	0.004024
1.12279	0.004908			1.12274	0.003617
1.12354	0.004151			1.12348	0.003134
1.12429	0.00509			1.12423	0.00267
1.12504	0.005796			1.12498	0.002577
1.12578	0.005446			1.12573	0.001415
1.12653	0.004695			1.12648	0.000855
1.12728	0.005216			1.12723	0.00047
1.12803	0.005368			1.12798	-0.00087
1.12878	0.006028			1.12872	-0.00099
1.12953	0.00681			1.12947	-0.00149
1.13027	0.007002			1.13022	-0.00184
1.13102	0.007225			1.13097	-0.00238
1.13177	0.00829			1.13172	-0.00295
1.13252	0.00796			1.13247	-0.0039
1.13327	0.006678			1.13322	-0.00344
1.13402	0.007064			1.13396	-0.00379
1.13477	0.007916			1.13471	-0.0036
1.13552	0.007948			1.13546	-0.00211
1.13626	0.007255			1.13621	-0.00196
1.13701	0.006173			1.13696	-0.0018
1.13776	0.005054			1.13771	-0.00139
1.13851	0.004958			1.13846	-0.00223
1.13926	0.004689			1.1392	-0.00298
1.14001	0.005594			1.13995	-0.00335
1.14076	0.00607			1.1407	-0.00345
1.1415	0.006243			1.14145	-0.00442
1.14225	0.00601			1.1422	-0.00435
1.143	0.006971			1.14295	-0.00427
1.14375	0.007019			1.1437	-0.00431
1.1445	0.007456			1.14444	-0.00477
1.14525	0.007826			1.14519	-0.00527
1.146	0.008132			1.14594	-0.00559
1.14674	0.008191			1.14669	-0.00629
1.14749	0.007902			1.14744	-0.00706
1.14824	0.007408			1.14819	-0.00739
1.14899	0.007426			1.14894	-0.00747
1.14974	0.00758			1.14968	-0.00781
1.15049	0.008197			1.15043	-0.00841
1.15124	0.00845			1.15118	-0.00869
1.15199	0.007855			1.15193	-0.00916
1.15273	0.007995			1.15268	-0.01063
1.15348	0.009203			1.15343	-0.01112
1.15423	0.009757			1.15418	-0.0109
1.15498	0.009967			1.15492	-0.01148
1.15573	0.009349			1.15567	-0.01134
1.15648	0.008791			1.15642	-0.01106
1.15722	0.008749			1.15717	-0.01119
1.15797	0.00837			1.15792	-0.01134
1.15872	0.008173			1.15867	-0.01149
1.15947	0.008764			1.15942	-0.01106
1.16022	0.008081			1.16016	-0.01121
1.16097	0.008569			1.16091	-0.0113
1.16172	0.009193			1.16166	-0.01061
1.16247	0.009195			1.16241	-0.01067
1.16321	0.009555			1.16316	-0.01084
1.16396	0.010066			1.16391	-0.01063
1.16471	0.009935			1.16466	-0.0106
1.16546	0.009782			1.1654	-0.01014
1.16621	0.009977			1.16615	-0.01043
1.16696	0.009792			1.1669	-0.01027
1.16771	0.00941			1.16765	-0.01034
1.16846	0.009544			1.1684	-0.01007
1.1692	0.008516			1.16915	-0.00929
1.16995	0.007931			1.1699	-0.0089
1.1707	0.008083			1.17064	-0.00857
1.17145	0.00791			1.17139	-0.00867
1.1722	0.007848			1.17214	-0.00896
1.17295	0.007261			1.17289	-0.00872
1.17369	0.007724			1.17364	-0.00826
1.17444	0.008077			1.17439	-0.00855
1.17519	0.008284			1.17514	-0.00947
1.17594	0.00857			1.17588	-0.00889
1.17669	0.007948			1.17663	-0.00754
1.17744	0.00724			1.17738	-0.00677
1.17819	0.007173			1.17813	-0.00641
1.17894	0.007264			1.17888	-0.00543
1.17968	0.007729			1.17963	-0.00588
1.18043	0.007786			1.18038	-0.00674
1.18118	0.007329			1.18112	-0.00725
1.18193	0.006707			1.18187	-0.00811
1.18268	0.005933			1.18262	-0.00836
1.18343	0.005897			1.18337	-0.00793
1.18418	0.006669			1.18412	-0.00745
1.18492	0.007537			1.18487	-0.00701
1.18567	0.008318			1.18562	-0.00638
1.18642	0.008427			1.18636	-0.00564
1.18717	0.008628			1.18711	-0.00494
1.18792	0.007301			1.18786	-0.00549
1.18867	0.007335			1.18861	-0.00597
1.18942	0.007741			1.18936	-0.00602
1.19016	0.006995			1.19011	-0.0055
1.19091	0.00631			1.19086	-0.00655
1.19166	0.006355			1.1916	-0.00718
1.19241	0.006879			1.19235	-0.0077
1.19316	0.007109			1.1931	-0.008
1.19391	0.007578			1.19385	-0.00761
1.19466	0.007432			1.1946	-0.00747
1.19541	0.007912			1.19535	-0.00786
1.19615	0.008566			1.1961	-0.00854
1.1969	0.007703			1.19684	-0.00892
1.19765	0.008606			1.19759	-0.00786
1.1984	0.008918			1.19834	-0.00735
1.19915	0.008357			1.19909	-0.00786
1.1999	0.008143			1.19984	-0.0083
1.20064	0.008068			1.20059	-0.00784
1.20139	0.007843			1.20134	-0.00772
1.20214	0.007895			1.20208	-0.00785
1.20289	0.007572			1.20283	-0.00769
1.20364	0.007179			1.20358	-0.00763
1.20439	0.007219			1.20433	-0.00684
1.20514	0.007987			1.20508	-0.00691
1.20589	0.008411			1.20583	-0.00686
1.20663	0.008455			1.20658	-0.0069
1.20738	0.008553			1.20732	-0.00713
1.20813	0.00861			1.20807	-0.00753
1.20888	0.008852			1.20882	-0.00747
1.20963	0.009064			1.20957	-0.00678
1.21038	0.009793			1.21032	-0.00677
1.21113	0.010118			1.21107	-0.007
1.21187	0.01004			1.21182	-0.00676
1.21262	0.00985			1.21256	-0.00627
1.21337	0.009562			1.21331	-0.00609
1.21412	0.010326			1.21406	-0.00668
1.21487	0.011189			1.21481	-0.00715
1.21562	0.011303			1.21556	-0.00695
1.21637	0.011344			1.21631	-0.00709
1.21711	0.01128			1.21706	-0.00746
1.21786	0.011116			1.21781	-0.00712
1.21861	0.011842			1.21855	-0.00663
1.21936	0.012859			1.2193	-0.00571
1.22011	0.013079			1.22005	-0.0051
1.22086	0.012689			1.2208	-0.00523
1.22161	0.012069			1.22155	-0.00515
1.22236	0.011649			1.2223	-0.00584
1.2231	0.011903			1.22304	-0.00702
1.22385	0.011862			1.22379	-0.00825
1.2246	0.011549			1.22454	-0.0093
1.22535	0.012044			1.22529	-0.00915
1.2261	0.011893			1.22604	-0.00899
1.22685	0.010807			1.22679	-0.00944
1.22759	0.010446			1.22754	-0.00964
1.22834	0.010445			1.22829	-0.0087
1.22909	0.010304			1.22903	-0.00809
1.22984	0.009335			1.22978	-0.00779
1.23059	0.008776			1.23053	-0.00713
1.23134	0.00837			1.23128	-0.00729
1.23209	0.008626			1.23203	-0.0076
1.23284	0.008735			1.23278	-0.0072
1.23358	0.008774			1.23352	-0.00646
1.23433	0.00969			1.23427	-0.00626
1.23508	0.009772			1.23502	-0.0064
1.23583	0.00955			1.23577	-0.00688
1.23658	0.009451			1.23652	-0.00733
1.23733	0.008635			1.23727	-0.0079
1.23808	0.007771			1.23802	-0.00913
1.23883	0.007264			1.23876	-0.00918
1.23957	0.007758			1.23951	-0.00909
1.24032	0.008449			1.24026	-0.0097
1.24107	0.008211			1.24101	-0.0108
1.24182	0.007856			1.24176	-0.01168
1.24257	0.006908			1.24251	-0.0117
1.24332	0.006338			1.24326	-0.01204
1.24406	0.006224			1.24401	-0.01211
1.24481	0.006535			1.24475	-0.01195
1.24556	0.006158			1.2455	-0.0119
1.24631	0.006041			1.24625	-0.01199
1.24706	0.005407			1.247	-0.01208
1.24781	0.004926			1.24775	-0.01217
1.24856	0.004963			1.2485	-0.01245
1.24931	0.004975			1.24924	-0.01279
1.25005	0.005412			1.24999	-0.01288
1.2508	0.005664			1.25074	-0.01288
1.25155	0.005777			1.25149	-0.01313
1.2523	0.005549			1.25224	-0.01334
1.25305	0.005198			1.25299	-0.0135
1.2538	0.005236			1.25374	-0.01369
1.25455	0.005092			1.25449	-0.01329
1.25529	0.005152			1.25523	-0.0132
1.25604	0.005641			1.25598	-0.01278
1.25679	0.005219			1.25673	-0.01247
1.25754	0.005486			1.25748	-0.01223
1.25829	0.006369			1.25823	-0.01188
1.25904	0.006614			1.25898	-0.01229
1.25979	0.006348			1.25972	-0.01246
1.26053	0.006129			1.26047	-0.01129
1.26128	0.005831			1.26122	-0.01021
1.26203	0.005881			1.26197	-0.01009
1.26278	0.006054			1.26272	-0.0101
1.26353	0.006672			1.26347	-0.00928
1.26428	0.007121			1.26422	-0.00902
1.26503	0.007226			1.26496	-0.0094
1.26578	0.006787			1.26571	-0.00882
1.26652	0.006421			1.26646	-0.00874
1.26727	0.007019			1.26721	-0.00854
1.26802	0.00833			1.26796	-0.00932
1.26877	0.008996			1.26871	-0.00971
1.26952	0.009182			1.26946	-0.00944
1.27027	0.008505			1.27021	-0.00919
1.27102	0.007635			1.27095	-0.00974
1.27176	0.00715			1.2717	-0.01034
1.27251	0.007146			1.27245	-0.01102
1.27326	0.007298			1.2732	-0.01136
1.27401	0.007046			1.27395	-0.01086
1.27476	0.007183			1.2747	-0.00991
1.27551	0.007166			1.27544	-0.00871
1.27626	0.007016			1.27619	-0.00808
1.277	0.006741			1.27694	-0.00754
1.27775	0.006383			1.27769	-0.00664
1.2785	0.006712			1.27844	-0.00585
1.27925	0.007508			1.27919	-0.00522
1.28	0.008111			1.27994	-0.00544
1.28075	0.00882			1.28069	-0.00555
1.2815	0.009289			1.28143	-0.00571
1.28225	0.008571			1.28218	-0.00597
1.28299	0.007665			1.28293	-0.00596
1.28374	0.007037			1.28368	-0.00634
1.28449	0.007093			1.28443	-0.00693
1.28524	0.007101			1.28518	-0.00773
1.28599	0.006375			1.28592	-0.00826
1.28674	0.00567			1.28667	-0.00789
1.28748	0.005282			1.28742	-0.00742
1.28823	0.005291			1.28817	-0.0076
1.28898	0.00514			1.28892	-0.0077
1.28973	0.005339			1.28967	-0.00789
1.29048	0.005536			1.29042	-0.00855
1.29123	0.005538			1.29116	-0.00908
1.29198	0.00544			1.29191	-0.00934
1.29272	0.004426			1.29266	-0.00914
1.29347	0.003522			1.29341	-0.00963
1.29422	0.00292			1.29416	-0.01053
1.29497	0.001754			1.29491	-0.01116
1.29572	0.001017			1.29566	-0.01118
1.29647	0.001436			1.29641	-0.01088
1.29722	0.001422			1.29715	-0.01075
1.29797	0.001036			1.2979	-0.01158
1.29871	0.001283			1.29865	-0.01251
1.29946	0.00177			1.2994	-0.01246
1.30021	0.001497			1.30015	-0.01227
1.30096	0.001116			1.3009	-0.01302
1.30171	0.001327			1.30164	-0.01279
1.30246	0.000711			1.30239	-0.01207
1.30321	0.000116			1.30314	-0.0122
1.30395	-0.0001			1.30389	-0.01238
1.3047	-0.00095			1.30464	-0.01212
1.30545	-0.00131			1.30539	-0.01111
1.3062	-0.00048			1.30614	-0.01043
1.30695	-9e-06			1.30689	-0.01004
1.3077	0.000188			1.30763	-0.01039
1.30845	0.001662			1.30838	-0.01117
1.3092	0.001675			1.30913	-0.01064
1.30994	0.001206			1.30988	-0.00923
1.31069	0.000444			1.31063	-0.00837
1.31144	0.000735			1.31138	-0.00773
1.31219	0.001268			1.31212	-0.00812
1.31294	0.001599			1.31287	-0.0087
1.31369	0.001859			1.31362	-0.00884
1.31444	0.001122			1.31437	-0.00964
1.31518	0.000407			1.31512	-0.0101
1.31593	0.000686			1.31587	-0.00947
1.31668	0.000168			1.31662	-0.01018
1.31743	-7.7e-05			1.31736	-0.01034
1.31818	-0.00057			1.31811	-0.01068
1.31893	-0.00135			1.31886	-0.01054
1.31968	-0.00096			1.31961	-0.01
1.32042	-0.0002			1.32036	-0.00976
1.32117	0.001365			1.32111	-0.00948
1.32192	0.001314			1.32186	-0.00945
1.32267	0.000861			1.32261	-0.00972
1.32342	0.001155			1.32335	-0.00995
1.32417	0.00127			1.3241	-0.01069
1.32492	0.001381			1.32485	-0.01094
1.32567	0.00038			1.3256	-0.01059
1.32641	-7e-05			1.32635	-0.01004
1.32716	-0.00104			1.3271	-0.00982
1.32791	-0.0021			1.32784	-0.00937
1.32866	-0.00302			1.32859	-0.00885
1.32941	-0.00366			1.32934	-0.00916
1.33016	-0.00299			1.33009	-0.00971
1.33091	-0.00273			1.33084	-0.00895
1.33165	-0.00262			1.33159	-0.00838
1.3324	-0.00162			1.33234	-0.00824
1.33315	-0.00077			1.33309	-0.00889
1.3339	-0.00133			1.33383	-0.00917
1.33465	-0.00153			1.33458	-0.00918
1.3354	-0.00134			1.33533	-0.00915
1.33614	-0.0025			1.33608	-0.00903
1.33689	-0.00354			1.33683	-0.00921
1.33764	-0.00378			1.33758	-0.00979
1.33839	-0.00318			1.33832	-0.00938
1.33914	-0.00234			1.33907	-0.00961
1.33989	-0.0022			1.33982	-0.01071
1.34064	-0.00175			1.34057	-0.01185
1.34139	-0.00191			1.34132	-0.01202
1.34213	-0.00197			1.34207	-0.01213
1.34288	-0.00282			1.34282	-0.01348
1.34363	-0.00445			1.34356	-0.01466
1.34438	-0.00485			1.34431	-0.01521
1.34513	-0.00522			1.34506	-0.0152
1.34588	-0.00611			1.34581	-0.015
1.34663	-0.00569			1.34656	-0.01526
1.34737	-0.0049			1.34731	-0.01613
1.34812	-0.00487			1.34806	-0.01648
1.34887	-0.00557			1.34881	-0.01638
1.34962	-0.00662			1.34955	-0.01614
1.35037	-0.00629			1.3503	-0.01593
1.35112	-0.00616			1.35105	-0.01554
1.35187	-0.00586			1.3518	-0.01515
1.35261	-0.0059			1.35255	-0.01495
1.35336	-0.00661			1.3533	-0.01487
1.35411	-0.00693			1.35404	-0.01469
1.35486	-0.00717			1.35479	-0.01453
1.35561	-0.00687			1.35554	-0.01484
1.35636	-0.0067			1.35629	-0.01592
1.35711	-0.00639			1.35704	-0.01606
1.35786	-0.00637			1.35779	-0.01584
1.3586	-0.00723			1.35854	-0.01574
1.35935	-0.00756			1.35929	-0.01649
1.3601	-0.00734			1.36003	-0.017
1.36085	-0.00692			1.36078	-0.01737
1.3616	-0.00679			1.36153	-0.01557
1.36235	-0.00717			1.36228	-0.01555
1.36309	-0.00589			1.36303	-0.01577
1.36384	-0.00584			1.36378	-0.01637
1.36459	-0.00581			1.36452	-0.0167
1.36534	-0.00468			1.36527	-0.01755
1.36609	-0.00379			1.36602	-0.0182
1.36684	-0.0028			1.36677	-0.01795
1.36759	-0.00226			1.36752	-0.01756
1.36834	-0.00299			1.36827	-0.01859
1.36908	-0.00262			1.36902	-0.0193
1.36983	-0.00241			1.36976	-0.01902
1.37058	-0.00325			1.37051	-0.01872
1.37133	-0.00283			1.37126	-0.01903
1.37208	-0.00259			1.37201	-0.01986
1.37283	-0.00319			1.37276	-0.01997
1.37358	-0.00243			1.37351	-0.02028
1.37433	-0.001			1.37426	-0.01927
1.37507	-0.00087			1.37501	-0.01868
1.37582	-0.00151			1.37575	-0.01931
1.37657	-0.00286			1.3765	-0.01914
1.37732	-0.00262			1.37725	-0.01836
1.37807	-0.00203			1.378	-0.01739
1.37882	-0.00065			1.37875	-0.01848
1.37956	0.000608			1.3795	-0.01936
1.38031	0.001107			1.38024	-0.01934
1.38106	0.001104			1.38099	-0.01873
1.38181	0.001277			1.38174	-0.01859
1.38256	0.001346			1.38249	-0.01871
1.38331	0.001274			1.38324	-0.01894
1.38406	0.000487			1.38399	-0.01935
1.38481	-0.0007			1.38474	-0.0185
1.38555	-0.00027			1.38549	-0.0189
1.3863	-3.2e-05			1.38623	-0.02093
1.38705	0.000542			1.38698	-0.02192
1.3878	0.000239			1.38773	-0.02171
1.38855	0.000155			1.38848	-0.02264
1.3893	0.000377			1.38923	-0.02313
1.39005	0.000941			1.38998	-0.02364
1.39079	0.001273			1.39072	-0.02446
1.39154	0.001582			1.39147	-0.02436
1.39229	0.001457			1.39222	-0.02517
1.39304	0.001245			1.39297	-0.02578
1.39379	0.001601			1.39372	-0.02386
1.39454	0.000997			1.39447	-0.0243
1.39529	0.000444			1.39522	-0.02542
1.39603	0.000384			1.39596	-0.02619
1.39678	0.000568			1.39671	-0.0257
1.39753	0.000521			1.39746	-0.02545
1.39828	2.3e-05			1.39821	-0.02459
1.39903	0.000317			1.39896	-0.02432
1.39978	0.000462			1.39971	-0.02415
1.40053	-0.0001			1.40046	-0.02483
1.40128	0.000447			1.40121	-0.02466
1.40202	0.000671			1.40195	-0.02381
1.40277	0.000449			1.4027	-0.02255
1.40352	0.000758			1.40345	-0.0225
1.40427	7.2e-05			1.4042	-0.02265
1.40502	-0.00072			1.40495	-0.02282
1.40577	-0.00018			1.4057	-0.02321
1.40651	-0.00048			1.40644	-0.02309
1.40726	-0.0012			1.40719	-0.02351
1.40801	-0.00164			1.40794	-0.02352
1.40876	-0.00177			1.40869	-0.02365
1.40951	-0.00178			1.40944	-0.02307
1.41026	-0.00157			1.41019	-0.02285
1.41101	-0.00152			1.41094	-0.02238
1.41176	-0.0018			1.41169	-0.0234
1.4125	-0.00208			1.41243	-0.02225
1.41325	-0.002			1.41318	-0.02267
1.414	-0.00247			1.41393	-0.02219
1.41475	-0.00165			1.41468	-0.02167
1.4155	-0.00254			1.41543	-0.02245
1.41625	-0.00368			1.41618	-0.02128
1.417	-0.00545			1.41692	-0.02022
1.41775	-0.00587			1.41767	-0.01953
1.41849	-0.00549			1.41842	-0.01945
1.41924	-0.00595			1.41917	-0.0195
1.41999	-0.00686			1.41992	-0.02043
1.42074	-0.00814			1.42067	-0.01985
1.42149	-0.00814			1.42142	-0.01873
1.42224	-0.00745			1.42216	-0.01863
1.42298	-0.00774			1.42291	-0.01881
1.42373	-0.00776			1.42366	-0.0179
1.42448	-0.00736			1.42441	-0.01724
1.42523	-0.00648			1.42516	-0.01699
1.42598	-0.00636			1.42591	-0.01654
1.42673	-0.00594			1.42666	-0.01617
1.42748	-0.00577			1.42741	-0.01626
1.42823	-0.00625			1.42815	-0.01619
1.42897	-0.00642			1.4289	-0.01611
1.42972	-0.00674			1.42965	-0.01553
1.43047	-0.00609			1.4304	-0.01467
1.43122	-0.00701			1.43115	-0.01556
1.43197	-0.00654			1.4319	-0.0159
1.43272	-0.00642			1.43264	-0.01527
1.43346	-0.00584			1.43339	-0.01523
1.43421	-0.00599			1.43414	-0.01549
1.43496	-0.00595			1.43489	-0.01433
1.43571	-0.00576			1.43564	-0.01416
1.43646	-0.00615			1.43639	-0.01628
1.43721	-0.0057			1.43714	-0.01725
1.43796	-0.00572			1.43789	-0.01591
1.43871	-0.00565			1.43863	-0.01665
1.43945	-0.005			1.43938	-0.01668
1.4402	-0.00494			1.44013	-0.0176
1.44095	-0.00526			1.44088	-0.01722
1.4417	-0.0047			1.44163	-0.01765
1.44245	-0.00416			1.44238	-0.01776
1.4432	-0.00419			1.44312	-0.01737
1.44395	-0.0044			1.44387	-0.01685
1.4447	-0.00463			1.44462	-0.01744
1.44544	-0.00521			1.44537	-0.01688
1.44619	-0.00519			1.44612	-0.01647
1.44694	-0.00675			1.44687	-0.0165
1.44769	-0.00682			1.44762	-0.01613
1.44844	-0.00779			1.44836	-0.01607
1.44919	-0.00776			1.44911	-0.01489
1.44993	-0.00831			1.44986	-0.01548
1.45068	-0.00817			1.45061	-0.01485
1.45143	-0.00751			1.45136	-0.01546
1.45218	-0.00745			1.45211	-0.0166
1.45293	-0.0067			1.45286	-0.01699
1.45368	-0.00603			1.45361	-0.01668
1.45443	-0.0042			1.45435	-0.01721
1.45518	-0.00394			1.4551	-0.01676
1.45592	-0.00392			1.45585	-0.01734
1.45667	-0.00465			1.4566	-0.01762
1.45742	-0.004			1.45735	-0.01734
1.45817	-0.00276			1.4581	-0.01776
1.45892	-0.00263			1.45884	-0.01866
1.45967	-0.00327			1.45959	-0.01916
1.46042	-0.00398			1.46034	-0.01904
1.46116	-0.00419			1.46109	-0.01895
1.46191	-0.00495			1.46184	-0.02021
1.46266	-0.00546			1.46259	-0.02099
1.46341	-0.00562			1.46334	-0.02015
1.46416	-0.00522			1.46409	-0.02022
1.46491	-0.00502			1.46483	-0.01946
1.46566	-0.00482			1.46558	-0.01937
1.4664	-0.00461			1.46633	-0.01936
1.46715	-0.00422			1.46708	-0.01861
1.4679	-0.00493			1.46783	-0.01867
1.46865	-0.00465			1.46858	-0.01863
1.4694	-0.00505			1.46932	-0.019
1.47015	-0.00542			1.47007	-0.01964
1.4709	-0.00532			1.47082	-0.01965
1.47165	-0.00478			1.47157	-0.01947
1.47239	-0.00554			1.47232	-0.01972
1.47314	-0.00578			1.47307	-0.01986
1.47389	-0.00672			1.47382	-0.01887
1.47464	-0.00773			1.47457	-0.01846
1.47539	-0.0074			1.47531	-0.01954
1.47614	-0.00753			1.47606	-0.01947
1.47689	-0.00819			1.47681	-0.01965
1.47763	-0.00782			1.47756	-0.01967
1.47838	-0.00869			1.47831	-0.0206
1.47913	-0.00888			1.47906	-0.02043
1.47988	-0.0089			1.47981	-0.01976
1.48063	-0.00911			1.48055	-0.02008
1.48138	-0.00867			1.4813	-0.0202
1.48213	-0.00811			1.48205	-0.01953
1.48287	-0.00744			1.4828	-0.01993
1.48362	-0.00755			1.48355	-0.01968
1.48437	-0.00738			1.4843	-0.01965
1.48512	-0.00677			1.48505	-0.01984
1.48587	-0.00621			1.48579	-0.02053
1.48662	-0.00624			1.48654	-0.02191
1.48737	-0.00493			1.48729	-0.02277
1.48812	-0.00509			1.48804	-0.02287
1.48886	-0.00556			1.48879	-0.02257
1.48961	-0.00662			1.48954	-0.02228
1.49036	-0.00634			1.49029	-0.02165
1.49111	-0.00706			1.49103	-0.0219
1.49186	-0.00762			1.49178	-0.02231
1.49261	-0.00745			1.49253	-0.02319
1.49335	-0.00712			1.49328	-0.0227
[truncated: 31,739 more rows]

## Sheet: Supplementary Fig. 6a
Supplementary Fig. 6a	Lipidomics quantification of the co-purified lipids in WT and ΔCH2 Cav2.3
	Relative Abundance (%)
	WT_replicate_1	WT_replicate_2	WT_replicate_3	ΔCH2_replicate_1	ΔCH2_replicate_2	ΔCH2_replicate_3
Cer	0.804	0.626	0.427	0.478	0.366	0.228
CerP	0.008	0.006	0.004	0.015	0.013	0.006
Glycolipids	1.283	1.048	0.769	1.529	1.021	0.709
LysoPC	0.47	0.391	0.306	0.755	0.566	0.323
LysoPE	0.753	0.52	0.466	1.127	0.869	0.556
LysoPI	0.137	0.067	0.083	0.147	0.117	0.091
PA	0.081	0.052	0.053	0.071	0.051	0.102
PG	4.95	4.116	3.303	5.159	3.769	2.442
PI	23.419	18.66	12.697	17.939	12.922	9.177
PC	38.396	51.889	60.074	49.113	56.568	62.487
PE	27.815	20.208	17.355	19.918	18.144	17.003
PS	0.423	0.425	2.723	0.541	2.062	3.821
SM	1.46	1.993	1.74	3.21	3.531	3.055

## Sheet: Supplementary Fig. 6c
Supplementary Fig. 6c	Normalized intensities of PIP2 (36:2) in WT and ΔCH2 protein samples
WT	ΔCH2
0.07	0.035
0.082	0.047
0.073	0.043
